# Supplementary material for: Cerebral oxygen saturation and cerebrovascular instability in newborn infants with congenital heart disease compared to healthy controls
Source: PLoS One. 2021 May 10;16(5):e0251255. doi: 10.1371/journal.pone.0251255 (PMC8109808; doi:10.1371/journal.pone.0251255)
Supplement: S1 Data — (XLSX) [file pone.0251255.s001.xlsx]

## Sheet: 5 min
SID	Group; 0=control; 1=CHD	Time	Posture; 0=supine; 1= sitting	spO2	rScO2	GA exam	Age (days)	Gender; 0=male; 1=female	single ventricle 0=no, 1=yes	1=Double ventricle, 2=DV with arch obstruction, 3=SV, 4=SV with arch obstruction, 5=TGA	cyanotic CHD; 0=no; 1=yes	Ethnicity 0= Caucasian (nonhispanic); 1= Hispanic/Latino; 2= Asian/Pacific Island; 3= African American; 4= Middle Eastern; 5= other
1	0	5	0	99.251	90.257	40	7	1				1
1	0	10	0	99.251	89	40	7	1				1
1	0	15	0	99.251	87.994	40	7	1				1
1	0	20	0	100.26	87.994	40	7	1				1
1	0	25	0	100.26	88.246	40	7	1				1
1	0	30	0	100.26	89	40	7	1				1
1	0	35	0	99.251	89.251	40	7	1				1
1	0	40	0	99.251	88.246	40	7	1				1
1	0	45	0	99.251	88.246	40	7	1				1
1	0	50	0	100.26	88.246	40	7	1				1
1	0	55	0	100.26	87.994	40	7	1				1
1	0	60	0	99	89	40	7	1				1
1	0	65	0	99	89.251	40	7	1				1
1	0	70	0	99	90.257	40	7	1				1
1	0	75	0	99	90.006	40	7	1				1
1	0	80	0	97.995	91.263	40	7	1				1
1	0	85	0	97.995	91.263	40	7	1				1
1	0	90	0	97.995	91.263	40	7	1				1
1	0	95	0	99	92.268	40	7	1				1
1	0	100	0	99.251	92.268	40	7	1				1
1	0	105	0	98.246	91.263	40	7	1				1
1	0	110	0	97.995	92.268	40	7	1				1
1	0	115	0	98.246	92.268	40	7	1				1
1	0	120	0	97.995	91.263	40	7	1				1
1	0	125	0	98.246	90.257	40	7	1				1
1	0	130	0	99	90.257	40	7	1				1
1	0	135	0	98.246	91.263	40	7	1				1
1	0	140	0	98.246	90.257	40	7	1				1
1	0	145	0	99.251	90.257	40	7	1				1
1	0	150	0	99.251	90.257	40	7	1				1
1	0	155	0	99.251	90.257	40	7	1				1
1	0	160	0	98.246	89.251	40	7	1				1
1	0	165	0	98.246	89.251	40	7	1				1
1	0	170	0	98.246	89.251	40	7	1				1
1	0	175	0	97.995	85.229	40	7	1				1
1	0	180	0	97.995	86.234	40	7	1				1
1	0	185	0	98.246	82.966	40	7	1				1
1	0	190	0	98.246	84.977	40	7	1				1
1	0	195	0	98.246	81.96	40	7	1				1
1	0	200	0	97.241	82.212	40	7	1				1
1	0	205	0	98.246	84.223	40	7	1				1
1	0	210	0	100.51	87.24	40	7	1				1
1	0	215	0	100.26	87.24	40	7	1				1
1	0	220	0	98.246	87.24	40	7	1				1
1	0	225	0	98.246	87.24	40	7	1				1
1	0	230	0	97.241	83.218	40	7	1				1
1	0	235	0	100.51	83.218	40	7	1				1
1	0	240	0	100.51	83.218	40	7	1				1
1	0	245	0	100.51	83.218	40	7	1				1
1	0	250	0	100.26	84.223	40	7	1				1
1	0	255	0	100.51	84.223	40	7	1				1
1	0	260	0	100.51	84.223	40	7	1				1
1	0	265	0	100.51	84.223	40	7	1				1
1	0	270	0	100.26	85.229	40	7	1				1
1	0	275	0	100.51	85.229	40	7	1				1
1	0	280	0	100.51	85.229	40	7	1				1
1	0	285	0	100.51	82.966	40	7	1				1
1	0	290	0	100.51	85.229	40	7	1				1
1	0	295	0	100.26	86.234	40	7	1				1
1	0	300	1	100.26	83.972	40	7	1				1
1	0	305	1	100.26	84.223	40	7	1				1
1	0	310	1	100.51	82.966	40	7	1				1
1	0	315	1	100.26	82.966	40	7	1				1
1	0	320	1	100.51	84.223	40	7	1				1
1	0	325	1	100.26	84.223	40	7	1				1
1	0	330	1	100.26	84.223	40	7	1				1
1	0	335	1	100.51	86.234	40	7	1				1
1	0	340	1	100.26	86.234	40	7	1				1
1	0	345	1	100.51	86.234	40	7	1				1
1	0	350	1	100.26	87.24	40	7	1				1
1	0	355	1	100.26	87.24	40	7	1				1
1	0	360	1	100.26	87.24	40	7	1				1
1	0	365	1	100.26	87.24	40	7	1				1
1	0	370	1	100.26	87.24	40	7	1				1
1	0	375	1	100.26	88.246	40	7	1				1
1	0	380	1	100.26	88.246	40	7	1				1
1	0	385	1	100.26	88.246	40	7	1				1
1	0	390	1	100.26	89.251	40	7	1				1
1	0	395	1	100.26	90.257	40	7	1				1
1	0	400	1	100.26	88.246	40	7	1				1
1	0	405	1	100.51	88.246	40	7	1				1
1	0	410	1	100.51	88.246	40	7	1				1
1	0	415	1	100.26	89.251	40	7	1				1
1	0	420	1	100.01	89.251	40	7	1				1
1	0	425	1	100.26	88.246	40	7	1				1
1	0	430	1	100.26	88.246	40	7	1				1
1	0	435	1	100.26	87.994	40	7	1				1
1	0	440	1	100.26	90.257	40	7	1				1
1	0	445	1	100.26	89.754	40	7	1				1
1	0	450	1	100.26	90.257	40	7	1				1
1	0	455	1	100.26	88.246	40	7	1				1
1	0	460	1	100.26	89.251	40	7	1				1
1	0	465	1	100.26	89.503	40	7	1				1
1	0	470	1	100.26	89.251	40	7	1				1
1	0	475	1	100.26	88.246	40	7	1				1
1	0	480	1	100.26	88.246	40	7	1				1
1	0	485	1	100.26	88.246	40	7	1				1
1	0	490	1	99.251	91.514	40	7	1				1
1	0	495	1	100.51	93.274	40	7	1				1
1	0	500	1	100.26	90.508	40	7	1				1
1	0	505	1	100.51	89.251	40	7	1				1
1	0	510	1	100.26	89.251	40	7	1				1
1	0	515	1	100.26	90.257	40	7	1				1
1	0	520	1	100.26	89.251	40	7	1				1
1	0	525	1	100.26	91.263	40	7	1				1
1	0	530	1	100.26	91.263	40	7	1				1
1	0	535	1	100.26	91.263	40	7	1				1
1	0	540	1	100.26	91.263	40	7	1				1
1	0	545	1	100.26	91.263	40	7	1				1
1	0	550	1	100.26	92.268	40	7	1				1
1	0	555	1	100.26	92.268	40	7	1				1
1	0	560	1	100.51	92.268	40	7	1				1
1	0	565	1	100.51	92.268	40	7	1				1
1	0	570	1	100.51	91.263	40	7	1				1
1	0	575	1	100.51	91.263	40	7	1				1
1	0	580	1	100.26	91.263	40	7	1				1
1	0	585	1	99.251	91.263	40	7	1				1
1	0	590	1	99.503	90.257	40	7	1				1
1	0	595	1	98.497	90.257	40	7	1				1
1	0	600	1	96.236	89.251	40	7	1				1
2	1	5	0	86	57	40	1	0	1	3	1	1
2	1	10	0	86	58	40	1	0	1	3	1	1
2	1	15	0	86	58	40	1	0	1	3	1	1
2	1	20	0	86	58	40	1	0	1	3	1	1
2	1	25	0	86	57	40	1	0	1	3	1	1
2	1	30	0	86	56	40	1	0	1	3	1	1
2	1	35	0	86	56	40	1	0	1	3	1	1
2	1	40	0	87	53	40	1	0	1	3	1	1
2	1	45	0	87	55	40	1	0	1	3	1	1
2	1	50	0	83	56	40	1	0	1	3	1	1
2	1	55	0	83	56	40	1	0	1	3	1	1
2	1	60	0	84	55	40	1	0	1	3	1	1
2	1	65	0	83	56	40	1	0	1	3	1	1
2	1	70	0	83	57	40	1	0	1	3	1	1
2	1	75	0	83	57	40	1	0	1	3	1	1
2	1	80	0	85	56	40	1	0	1	3	1	1
2	1	85	0	85	57	40	1	0	1	3	1	1
2	1	90	0	84	56	40	1	0	1	3	1	1
2	1	95	0	83	58	40	1	0	1	3	1	1
2	1	100	0	83	58	40	1	0	1	3	1	1
2	1	105	0	85	58	40	1	0	1	3	1	1
2	1	110	0	86	59	40	1	0	1	3	1	1
2	1	115	0	87	55	40	1	0	1	3	1	1
2	1	120	0	87	55	40	1	0	1	3	1	1
2	1	125	0	86	55	40	1	0	1	3	1	1
2	1	130	0	86	57	40	1	0	1	3	1	1
2	1	135	0	85	55	40	1	0	1	3	1	1
2	1	140	0	85	55	40	1	0	1	3	1	1
2	1	145	0	84	56	40	1	0	1	3	1	1
2	1	150	0	85	56	40	1	0	1	3	1	1
2	1	155	0	84	56	40	1	0	1	3	1	1
2	1	160	0	84	54	40	1	0	1	3	1	1
2	1	165	0	84	54	40	1	0	1	3	1	1
2	1	170	0	85	53	40	1	0	1	3	1	1
2	1	175	0	85	53	40	1	0	1	3	1	1
2	1	180	0	85	56	40	1	0	1	3	1	1
2	1	185	0	85	56	40	1	0	1	3	1	1
2	1	190	0	85	56	40	1	0	1	3	1	1
2	1	195	0	84	56	40	1	0	1	3	1	1
2	1	200	0	84	55	40	1	0	1	3	1	1
2	1	205	0	84	56	40	1	0	1	3	1	1
2	1	210	0	84	56	40	1	0	1	3	1	1
2	1	215	0	84	56	40	1	0	1	3	1	1
2	1	220	0	84	55	40	1	0	1	3	1	1
2	1	225	0	85	54	40	1	0	1	3	1	1
2	1	230	0	84	55	40	1	0	1	3	1	1
2	1	235	0	83	52	40	1	0	1	3	1	1
2	1	240	0	83	55	40	1	0	1	3	1	1
2	1	245	0	83	59	40	1	0	1	3	1	1
2	1	250	0	83	57	40	1	0	1	3	1	1
2	1	255	0	83	57	40	1	0	1	3	1	1
2	1	260	0	83	57	40	1	0	1	3	1	1
2	1	265	0	83	54	40	1	0	1	3	1	1
2	1	270	0	83	53	40	1	0	1	3	1	1
2	1	275	0	84	54	40	1	0	1	3	1	1
2	1	280	0	84	51	40	1	0	1	3	1	1
2	1	285	0	83	54	40	1	0	1	3	1	1
2	1	290	0	81	54	40	1	0	1	3	1	1
2	1	295	0	81	53	40	1	0	1	3	1	1
2	1	300	1	81	53	40	1	0	1	3	1	1
2	1	305	1	81	52	40	1	0	1	3	1	1
2	1	310	1	82	55	40	1	0	1	3	1	1
2	1	315	1	82	56	40	1	0	1	3	1	1
2	1	320	1	82	56	40	1	0	1	3	1	1
2	1	325	1	82	56	40	1	0	1	3	1	1
2	1	330	1	82	55	40	1	0	1	3	1	1
2	1	335	1	83	55	40	1	0	1	3	1	1
2	1	340	1	83	56	40	1	0	1	3	1	1
2	1	345	1	82	57	40	1	0	1	3	1	1
2	1	350	1	82	56	40	1	0	1	3	1	1
2	1	355	1	82	57	40	1	0	1	3	1	1
2	1	360	1	82	57	40	1	0	1	3	1	1
2	1	365	1	83	49	40	1	0	1	3	1	1
2	1	370	1	83	60	40	1	0	1	3	1	1
2	1	375	1	83	58	40	1	0	1	3	1	1
2	1	380	1	83	59	40	1	0	1	3	1	1
2	1	385	1	83	56	40	1	0	1	3	1	1
2	1	390	1	83	59	40	1	0	1	3	1	1
2	1	395	1	83	54	40	1	0	1	3	1	1
2	1	400	1	82	44	40	1	0	1	3	1	1
2	1	405	1	83	48	40	1	0	1	3	1	1
2	1	410	1	83	49	40	1	0	1	3	1	1
2	1	415	1	83	57	40	1	0	1	3	1	1
2	1	420	1	83	56	40	1	0	1	3	1	1
2	1	425	1	83	55	40	1	0	1	3	1	1
2	1	430	1	83	55	40	1	0	1	3	1	1
2	1	435	1	83	58	40	1	0	1	3	1	1
2	1	440	1	83	60	40	1	0	1	3	1	1
2	1	445	1	83	57	40	1	0	1	3	1	1
2	1	450	1	84	54	40	1	0	1	3	1	1
2	1	455	1	85	54	40	1	0	1	3	1	1
2	1	460	1	85	58	40	1	0	1	3	1	1
2	1	465	1	85	57	40	1	0	1	3	1	1
2	1	470	1	85	60	40	1	0	1	3	1	1
2	1	475	1	85	59	40	1	0	1	3	1	1
2	1	480	1	84	59	40	1	0	1	3	1	1
2	1	485	1	84	61	40	1	0	1	3	1	1
2	1	490	1	85	60	40	1	0	1	3	1	1
2	1	495	1	85	61	40	1	0	1	3	1	1
2	1	500	1	85	60	40	1	0	1	3	1	1
2	1	505	1	85	57	40	1	0	1	3	1	1
2	1	510	1	85	59	40	1	0	1	3	1	1
2	1	515	1	85	59	40	1	0	1	3	1	1
2	1	520	1	85	54	40	1	0	1	3	1	1
2	1	525	1	85	55	40	1	0	1	3	1	1
2	1	530	1	85	56	40	1	0	1	3	1	1
2	1	535	1	85	55	40	1	0	1	3	1	1
2	1	540	1	85	55	40	1	0	1	3	1	1
2	1	545	1	85	54	40	1	0	1	3	1	1
2	1	550	1	85	53	40	1	0	1	3	1	1
2	1	555	1	84	53	40	1	0	1	3	1	1
2	1	560	1	84	59	40	1	0	1	3	1	1
2	1	565	1	85	57	40	1	0	1	3	1	1
2	1	570	1	84	55	40	1	0	1	3	1	1
2	1	575	1	84	55	40	1	0	1	3	1	1
2	1	580	1	84	57	40	1	0	1	3	1	1
2	1	585	1	84	57	40	1	0	1	3	1	1
2	1	590	1	86	52	40	1	0	1	3	1	1
2	1	595	1	86	57	40	1	0	1	3	1	1
2	1	600	1	85	61	40	1	0	1	3	1	1
3	1	5	0	99	77	38.3	1	0	0	1	0	1
3	1	10	0	99	77	38.3	1	0	0	1	0	1
3	1	15	0	99	77	38.3	1	0	0	1	0	1
3	1	20	0	99	78	38.3	1	0	0	1	0	1
3	1	25	0	100	76	38.3	1	0	0	1	0	1
3	1	30	0	99	75	38.3	1	0	0	1	0	1
3	1	35	0	99	74	38.3	1	0	0	1	0	1
3	1	40	0	99	77	38.3	1	0	0	1	0	1
3	1	45	0	99	76	38.3	1	0	0	1	0	1
3	1	50	0	99	79	38.3	1	0	0	1	0	1
3	1	55	0	100	76	38.3	1	0	0	1	0	1
3	1	60	0	99	74	38.3	1	0	0	1	0	1
3	1	65	0	99	77	38.3	1	0	0	1	0	1
3	1	70	0	99	75	38.3	1	0	0	1	0	1
3	1	75	0	99	75	38.3	1	0	0	1	0	1
3	1	80	0	99	74	38.3	1	0	0	1	0	1
3	1	85	0	99	77	38.3	1	0	0	1	0	1
3	1	90	0	99	75	38.3	1	0	0	1	0	1
3	1	95	0	99	77	38.3	1	0	0	1	0	1
3	1	100	0	99	74	38.3	1	0	0	1	0	1
3	1	105	0	100	76	38.3	1	0	0	1	0	1
3	1	110	0	99	76	38.3	1	0	0	1	0	1
3	1	115	0	99	76	38.3	1	0	0	1	0	1
3	1	120	0	99	75	38.3	1	0	0	1	0	1
3	1	125	0	99	76	38.3	1	0	0	1	0	1
3	1	130	0	99	75	38.3	1	0	0	1	0	1
3	1	135	0	100	75	38.3	1	0	0	1	0	1
3	1	140	0	100	74	38.3	1	0	0	1	0	1
3	1	145	0	99	73	38.3	1	0	0	1	0	1
3	1	150	0	99	73	38.3	1	0	0	1	0	1
3	1	155	0	98	75	38.3	1	0	0	1	0	1
3	1	160	0	98	74	38.3	1	0	0	1	0	1
3	1	165	0	98	75	38.3	1	0	0	1	0	1
3	1	170	0	99	76	38.3	1	0	0	1	0	1
3	1	175	0	100	76	38.3	1	0	0	1	0	1
3	1	180	0	99	76	38.3	1	0	0	1	0	1
3	1	185	0	99	76	38.3	1	0	0	1	0	1
3	1	190	0	99	74	38.3	1	0	0	1	0	1
3	1	195	0	100	76	38.3	1	0	0	1	0	1
3	1	200	0	99	76	38.3	1	0	0	1	0	1
3	1	205	0	99	76	38.3	1	0	0	1	0	1
3	1	210	0	99	76	38.3	1	0	0	1	0	1
3	1	215	0	99	74	38.3	1	0	0	1	0	1
3	1	220	0	99	75	38.3	1	0	0	1	0	1
3	1	225	0	99	76	38.3	1	0	0	1	0	1
3	1	230	0	99	78	38.3	1	0	0	1	0	1
3	1	235	0	99	82	38.3	1	0	0	1	0	1
3	1	240	0	98	81	38.3	1	0	0	1	0	1
3	1	245	0	98	78	38.3	1	0	0	1	0	1
3	1	250	0	98	78	38.3	1	0	0	1	0	1
3	1	255	0	98	79	38.3	1	0	0	1	0	1
3	1	260	0	98	74	38.3	1	0	0	1	0	1
3	1	265	0	98	74	38.3	1	0	0	1	0	1
3	1	270	0	98	74	38.3	1	0	0	1	0	1
3	1	275	0	98	74	38.3	1	0	0	1	0	1
3	1	280	0	98	74	38.3	1	0	0	1	0	1
3	1	285	0		77	38.3	1	0	0	1	0	1
3	1	290	0	97	77	38.3	1	0	0	1	0	1
3	1	295	0	97	77	38.3	1	0	0	1	0	1
3	1	300	1	97	77	38.3	1	0	0	1	0	1
3	1	305	1	98	77	38.3	1	0	0	1	0	1
3	1	310	1	98		38.3	1	0	0	1	0	1
3	1	315	1	98		38.3	1	0	0	1	0	1
3	1	320	1	98	77	38.3	1	0	0	1	0	1
3	1	325	1	98	79	38.3	1	0	0	1	0	1
3	1	330	1	99	79	38.3	1	0	0	1	0	1
3	1	335	1	99		38.3	1	0	0	1	0	1
3	1	340	1	99		38.3	1	0	0	1	0	1
3	1	345	1	99	72	38.3	1	0	0	1	0	1
3	1	350	1	99	72	38.3	1	0	0	1	0	1
3	1	355	1	99		38.3	1	0	0	1	0	1
3	1	360	1	98	76	38.3	1	0	0	1	0	1
3	1	365	1	98	72	38.3	1	0	0	1	0	1
3	1	370	1	98	72	38.3	1	0	0	1	0	1
3	1	375	1	98		38.3	1	0	0	1	0	1
3	1	380	1	98		38.3	1	0	0	1	0	1
3	1	385	1	98		38.3	1	0	0	1	0	1
3	1	390	1	97		38.3	1	0	0	1	0	1
3	1	395	1	97		38.3	1	0	0	1	0	1
3	1	400	1	97		38.3	1	0	0	1	0	1
3	1	405	1	97		38.3	1	0	0	1	0	1
3	1	410	1	98	73	38.3	1	0	0	1	0	1
3	1	415	1	98	73	38.3	1	0	0	1	0	1
3	1	420	1	99		38.3	1	0	0	1	0	1
3	1	425	1	99		38.3	1	0	0	1	0	1
3	1	430	1	99		38.3	1	0	0	1	0	1
3	1	435	1	99		38.3	1	0	0	1	0	1
3	1	440	1	98	71	38.3	1	0	0	1	0	1
3	1	445	1		71	38.3	1	0	0	1	0	1
3	1	450	1	98		38.3	1	0	0	1	0	1
3	1	455	1	98		38.3	1	0	0	1	0	1
3	1	460	1	98		38.3	1	0	0	1	0	1
3	1	465	1	99	65	38.3	1	0	0	1	0	1
3	1	470	1	99	71	38.3	1	0	0	1	0	1
3	1	475	1	98	74	38.3	1	0	0	1	0	1
3	1	480	1	98	73	38.3	1	0	0	1	0	1
3	1	485	1	98	73	38.3	1	0	0	1	0	1
3	1	490	1	98	71	38.3	1	0	0	1	0	1
3	1	495	1	98	71	38.3	1	0	0	1	0	1
3	1	500	1	97	74	38.3	1	0	0	1	0	1
3	1	505	1	97	74	38.3	1	0	0	1	0	1
3	1	510	1	97	73	38.3	1	0	0	1	0	1
3	1	515	1	98	71	38.3	1	0	0	1	0	1
3	1	520	1	98	69	38.3	1	0	0	1	0	1
3	1	525	1	97	68	38.3	1	0	0	1	0	1
3	1	530	1	98	70	38.3	1	0	0	1	0	1
3	1	535	1	98	72	38.3	1	0	0	1	0	1
3	1	540	1	98	72	38.3	1	0	0	1	0	1
3	1	545	1	98	76	38.3	1	0	0	1	0	1
3	1	550	1	97	73	38.3	1	0	0	1	0	1
3	1	555	1	98	76	38.3	1	0	0	1	0	1
3	1	560	1	98	70	38.3	1	0	0	1	0	1
3	1	565	1	98	70	38.3	1	0	0	1	0	1
3	1	570	1	98		38.3	1	0	0	1	0	1
3	1	575	1	98		38.3	1	0	0	1	0	1
3	1	580	1	98		38.3	1	0	0	1	0	1
3	1	585	1	98	65	38.3	1	0	0	1	0	1
3	1	590	1	98	65	38.3	1	0	0	1	0	1
3	1	595	1	98		38.3	1	0	0	1	0	1
3	1	600	1	98		38.3	1	0	0	1	0	1
4	1	5	0	90	71	39.3	0	1	0	2	0	0
4	1	10	0	91	72	39.3	0	1	0	2	0	0
4	1	15	0	92	70	39.3	0	1	0	2	0	0
4	1	20	0	91	68	39.3	0	1	0	2	0	0
4	1	25	0	91	68	39.3	0	1	0	2	0	0
4	1	30	0	92	67	39.3	0	1	0	2	0	0
4	1	35	0	92	66	39.3	0	1	0	2	0	0
4	1	40	0	90	67	39.3	0	1	0	2	0	0
4	1	45	0	88	73	39.3	0	1	0	2	0	0
4	1	50	0	87	69	39.3	0	1	0	2	0	0
4	1	55	0	87	71	39.3	0	1	0	2	0	0
4	1	60	0	87	70	39.3	0	1	0	2	0	0
4	1	65	0	91	72	39.3	0	1	0	2	0	0
4	1	70	0	91	70	39.3	0	1	0	2	0	0
4	1	75	0	90	71	39.3	0	1	0	2	0	0
4	1	80	0	90	68	39.3	0	1	0	2	0	0
4	1	85	0	90	70	39.3	0	1	0	2	0	0
4	1	90	0	90	68	39.3	0	1	0	2	0	0
4	1	95	0	90	71	39.3	0	1	0	2	0	0
4	1	100	0	91	71	39.3	0	1	0	2	0	0
4	1	105	0	91	66	39.3	0	1	0	2	0	0
4	1	110	0	91	66	39.3	0	1	0	2	0	0
4	1	115	0	91	70	39.3	0	1	0	2	0	0
4	1	120	0	90	70	39.3	0	1	0	2	0	0
4	1	125	0	90	68	39.3	0	1	0	2	0	0
4	1	130	0	90	70	39.3	0	1	0	2	0	0
4	1	135	0	90	70	39.3	0	1	0	2	0	0
4	1	140	0	91	63	39.3	0	1	0	2	0	0
4	1	145	0	91	73	39.3	0	1	0	2	0	0
4	1	150	0	92	66	39.3	0	1	0	2	0	0
4	1	155	0	91	69	39.3	0	1	0	2	0	0
4	1	160	0		73	39.3	0	1	0	2	0	0
4	1	165	0	90	70	39.3	0	1	0	2	0	0
4	1	170	0	89	70	39.3	0	1	0	2	0	0
4	1	175	0	89	69	39.3	0	1	0	2	0	0
4	1	180	0	89	65	39.3	0	1	0	2	0	0
4	1	185	0	89	65	39.3	0	1	0	2	0	0
4	1	190	0	88	67	39.3	0	1	0	2	0	0
4	1	195	0	87	65	39.3	0	1	0	2	0	0
4	1	200	0	88	68	39.3	0	1	0	2	0	0
4	1	205	0	88	66	39.3	0	1	0	2	0	0
4	1	210	0	88	66	39.3	0	1	0	2	0	0
4	1	215	0	89	66	39.3	0	1	0	2	0	0
4	1	220	0	90	66	39.3	0	1	0	2	0	0
4	1	225	0	90	68	39.3	0	1	0	2	0	0
4	1	230	0	90	70	39.3	0	1	0	2	0	0
4	1	235	0	89	68	39.3	0	1	0	2	0	0
4	1	240	0	87	68	39.3	0	1	0	2	0	0
4	1	245	0	88	70	39.3	0	1	0	2	0	0
4	1	250	0	89	67	39.3	0	1	0	2	0	0
4	1	255	0	88	70	39.3	0	1	0	2	0	0
4	1	260	0	89	71	39.3	0	1	0	2	0	0
4	1	265	0	88	69	39.3	0	1	0	2	0	0
4	1	270	0	88	68	39.3	0	1	0	2	0	0
4	1	275	0	88	72	39.3	0	1	0	2	0	0
4	1	280	0	88	70	39.3	0	1	0	2	0	0
4	1	285	0	88	70	39.3	0	1	0	2	0	0
4	1	290	0	88	75	39.3	0	1	0	2	0	0
4	1	295	0	88	75	39.3	0	1	0	2	0	0
4	1	300	1	86	70	39.3	0	1	0	2	0	0
4	1	305	1	86	70	39.3	0	1	0	2	0	0
4	1	310	1	81		39.3	0	1	0	2	0	0
4	1	315	1	79		39.3	0	1	0	2	0	0
4	1	320	1	79	67	39.3	0	1	0	2	0	0
4	1	325	1	79	76	39.3	0	1	0	2	0	0
4	1	330	1	80	76	39.3	0	1	0	2	0	0
4	1	335	1	77		39.3	0	1	0	2	0	0
4	1	340	1	0	70	39.3	0	1	0	2	0	0
4	1	345	1	0	73	39.3	0	1	0	2	0	0
4	1	350	1	0	69	39.3	0	1	0	2	0	0
4	1	355	1	0	69	39.3	0	1	0	2	0	0
4	1	360	1	0	69	39.3	0	1	0	2	0	0
4	1	365	1	0	58	39.3	0	1	0	2	0	0
4	1	370	1	90	58	39.3	0	1	0	2	0	0
4	1	375	1	90	63	39.3	0	1	0	2	0	0
4	1	380	1	88	60	39.3	0	1	0	2	0	0
4	1	385	1	87	61	39.3	0	1	0	2	0	0
4	1	390	1	87	61	39.3	0	1	0	2	0	0
4	1	395	1	91	61	39.3	0	1	0	2	0	0
4	1	400	1	91	61	39.3	0	1	0	2	0	0
4	1	405	1	92	63	39.3	0	1	0	2	0	0
4	1	410	1	92	67	39.3	0	1	0	2	0	0
4	1	415	1	92	65	39.3	0	1	0	2	0	0
4	1	420	1	92	71	39.3	0	1	0	2	0	0
4	1	425	1	92	71	39.3	0	1	0	2	0	0
4	1	430	1	91	76	39.3	0	1	0	2	0	0
4	1	435	1	92	75	39.3	0	1	0	2	0	0
4	1	440	1	92	76	39.3	0	1	0	2	0	0
4	1	445	1	92	77	39.3	0	1	0	2	0	0
4	1	450	1	92	76	39.3	0	1	0	2	0	0
4	1	455	1	92	76	39.3	0	1	0	2	0	0
4	1	460	1	92	76	39.3	0	1	0	2	0	0
4	1	465	1	92	75	39.3	0	1	0	2	0	0
4	1	470	1	92	77	39.3	0	1	0	2	0	0
4	1	475	1	92	77	39.3	0	1	0	2	0	0
4	1	480	1	93	78	39.3	0	1	0	2	0	0
4	1	485	1	92	78	39.3	0	1	0	2	0	0
4	1	490	1	92	76	39.3	0	1	0	2	0	0
4	1	495	1	92	75	39.3	0	1	0	2	0	0
4	1	500	1	92	76	39.3	0	1	0	2	0	0
4	1	505	1	92	76	39.3	0	1	0	2	0	0
4	1	510	1	92	74	39.3	0	1	0	2	0	0
4	1	515	1	92	75	39.3	0	1	0	2	0	0
4	1	520	1	92	77	39.3	0	1	0	2	0	0
4	1	525	1	92	78	39.3	0	1	0	2	0	0
4	1	530	1	92	78	39.3	0	1	0	2	0	0
4	1	535	1	92	77	39.3	0	1	0	2	0	0
4	1	540	1	92	77	39.3	0	1	0	2	0	0
4	1	545	1	93	78	39.3	0	1	0	2	0	0
4	1	550	1	92	78	39.3	0	1	0	2	0	0
4	1	555	1	91	79	39.3	0	1	0	2	0	0
4	1	560	1	92	80	39.3	0	1	0	2	0	0
4	1	565	1	92	81	39.3	0	1	0	2	0	0
4	1	570	1	93	80	39.3	0	1	0	2	0	0
4	1	575	1	93	75	39.3	0	1	0	2	0	0
4	1	580	1	93	78	39.3	0	1	0	2	0	0
4	1	585	1	93	80	39.3	0	1	0	2	0	0
4	1	590	1	93	78	39.3	0	1	0	2	0	0
4	1	595	1	94	78	39.3	0	1	0	2	0	0
4	1	600	1	94	80	39.3	0	1	0	2	0	0
5	0	5	0	100	85.25	38.6	9	1				0
5	0	10	0	100	85.25	38.6	9	1				0
5	0	15	0	100.25	85.5	38.6	9	1				0
5	0	20	0	100	85.25	38.6	9	1				0
5	0	25	0	100	84.25	38.6	9	1				0
5	0	30	0	100	84.25	38.6	9	1				0
5	0	35	0	100	84.25	38.6	9	1				0
5	0	40	0	100	83.25	38.6	9	1				0
5	0	45	0	100	84.25	38.6	9	1				0
5	0	50	0	100	83.25	38.6	9	1				0
5	0	55	0	100	84.25	38.6	9	1				0
5	0	60	0	100	83.25	38.6	9	1				0
5	0	65	0	100	83.25	38.6	9	1				0
5	0	70	0	100	84.5	38.6	9	1				0
5	0	75	0	100.25	82.25	38.6	9	1				0
5	0	80	0	100.25	84.25	38.6	9	1				0
5	0	85	0	100.25	84.25	38.6	9	1				0
5	0	90	0	100.25	83.5	38.6	9	1				0
5	0	95	0	100.25	84.5	38.6	9	1				0
5	0	100	0	100.25	84.5	38.6	9	1				0
5	0	105	0	100.25	82.25	38.6	9	1				0
5	0	110	0	99.254	82.25	38.6	9	1				0
5	0	115	0	98.01	82.25	38.6	9	1				0
5	0	120	0	100.25	82.25	38.6	9	1				0
5	0	125	0	100.25	83.25	38.6	9	1				0
5	0	130	0	99.254	82.25	38.6	9	1				0
5	0	135	0	98.01	81.25	38.6	9	1				0
5	0	140	0	95.025	82.5	38.6	9	1				0
5	0	145	0	97.015	82.5	38.6	9	1				0
5	0	150	0	98.259	83.5	38.6	9	1				0
5	0	155	0	99.254	83.5	38.6	9	1				0
5	0	160	0	100	83.25	38.6	9	1				0
5	0	165	0	100.25	83.25	38.6	9	1				0
5	0	170	0	100.25	83.25	38.6	9	1				0
5	0	175	0	100	83.25	38.6	9	1				0
5	0	180	0	100	83.25	38.6	9	1				0
5	0	185	0	100	83.25	38.6	9	1				0
5	0	190	0	100	84.5	38.6	9	1				0
5	0	195	0	100	82.25	38.6	9	1				0
5	0	200	0	100.25	82.5	38.6	9	1				0
5	0	205	0	100.25	82.5	38.6	9	1				0
5	0	210	0	100.25	83.75	38.6	9	1				0
5	0	215	0	100.25	84.75	38.6	9	1				0
5	0	220	0	100.25	84.75	38.6	9	1				0
5	0	225	0	100.25	84.5	38.6	9	1				0
5	0	230	0	100.25	83.5	38.6	9	1				0
5	0	235	0	99.254	83.5	38.6	9	1				0
5	0	240	0	99.254	82.5	38.6	9	1				0
5	0	245	0	100.25	82.5	38.6	9	1				0
5	0	250	0	100.25	82.5	38.6	9	1				0
5	0	255	0	100.25	82.5	38.6	9	1				0
5	0	260	0	100.25	81.5	38.6	9	1				0
5	0	265	0	100.25	82.5	38.6	9	1				0
5	0	270	0	100.25	81.5	38.6	9	1				0
5	0	275	0	99.254	82.5	38.6	9	1				0
5	0	280	0	99.254	83.75	38.6	9	1				0
5	0	285	0	100.25	83.5	38.6	9	1				0
5	0	290	0	100.25	83.75	38.6	9	1				0
5	0	295	0	100.25	84.75	38.6	9	1				0
5	0	300	1	99.254	83.5	38.6	9	1				0
5	0	305	1	100.25	83.5	38.6	9	1				0
5	0	310	1	100.25	81.5	38.6	9	1				0
5	0	315	1	97.264	82.5	38.6	9	1				0
5	0	320	1	93.035	82.5	38.6	9	1				0
5	0	325	1	98.259	81.5	38.6	9	1				0
5	0	330	1	100.25	83.5	38.6	9	1				0
5	0	335	1	100.25	84.75	38.6	9	1				0
5	0	340	1	100.25	84.75	38.6	9	1				0
5	0	345	1	99.254	85.75	38.6	9	1				0
5	0	350	1	99.254	84.5	38.6	9	1				0
5	0	355	1	100.25	83.5	38.6	9	1				0
5	0	360	1	100.25	83.5	38.6	9	1				0
5	0	365	1	100.25	84.75	38.6	9	1				0
5	0	370	1	100.25	85.5	38.6	9	1				0
5	0	375	1	100.25	84.5	38.6	9	1				0
5	0	380	1	100.25	84.5	38.6	9	1				0
5	0	385	1	100.25	83.5	38.6	9	1				0
5	0	390	1	100.25	83.5	38.6	9	1				0
5	0	395	1	100.25	83.5	38.6	9	1				0
5	0	400	1	99.254	84.5	38.6	9	1				0
5	0	405	1	99.254	84.5	38.6	9	1				0
5	0	410	1	99.751	85.5	38.6	9	1				0
5	0	415	1	100.25	86.75	38.6	9	1				0
5	0	420	1	100.25	86.75	38.6	9	1				0
5	0	425	1	100.25	85.5	38.6	9	1				0
5	0	430	1	100.25	86.5	38.6	9	1				0
5	0	435	1	100.25	85.5	38.6	9	1				0
5	0	440	1	100.25	85.5	38.6	9	1				0
5	0	445	1	100.25	84.5	38.6	9	1				0
5	0	450	1	100.25	83.5	38.6	9	1				0
5	0	455	1	100.25	81.5	38.6	9	1				0
5	0	460	1	100.25	83.5	38.6	9	1				0
5	0	465	1	100.25	83.5	38.6	9	1				0
5	0	470	1	100.25	82.5	38.6	9	1				0
5	0	475	1	100.25	83.5	38.6	9	1				0
5	0	480	1	100.25	83.5	38.6	9	1				0
5	0	485	1	100	83.5	38.6	9	1				0
5	0	490	1	100.25	82.5	38.6	9	1				0
5	0	495	1	100.25	82.5	38.6	9	1				0
5	0	500	1	100.25	82.5	38.6	9	1				0
5	0	505	1	100.25	81.5	38.6	9	1				0
5	0	510	1	100.25	81.5	38.6	9	1				0
5	0	515	1	100.25	82.5	38.6	9	1				0
5	0	520	1	100.25	82.5	38.6	9	1				0
5	0	525	1	100.25	82.5	38.6	9	1				0
5	0	530	1	100.25	83.5	38.6	9	1				0
5	0	535	1	100.25	82.5	38.6	9	1				0
5	0	540	1	100.25	82.5	38.6	9	1				0
5	0	545	1	100.25	82.5	38.6	9	1				0
5	0	550	1	100.25	82.5	38.6	9	1				0
5	0	555	1	100.25	81.5	38.6	9	1				0
5	0	560	1	100.25	82.5	38.6	9	1				0
5	0	565	1	100	84.5	38.6	9	1				0
5	0	570	1	100.25	83.5	38.6	9	1				0
5	0	575	1	100.25	81.5	38.6	9	1				0
5	0	580	1	100	80.5	38.6	9	1				0
5	0	585	1	100.25	83.5	38.6	9	1				0
5	0	590	1	100.25	84.5	38.6	9	1				0
5	0	595	1	100.25	85.5	38.6	9	1				0
5	0	600	1	99.005	85.5	38.6	9	1				0
6	1	5	0		85	39.3	3	1	0	1	0	0
6	1	10	0		85	39.3	3	1	0	1	0	0
6	1	15	0		82	39.3	3	1	0	1	0	0
6	1	20	0	99	75	39.3	3	1	0	1	0	0
6	1	25	0		78	39.3	3	1	0	1	0	0
6	1	30	0		77	39.3	3	1	0	1	0	0
6	1	35	0		78	39.3	3	1	0	1	0	0
6	1	40	0		78	39.3	3	1	0	1	0	0
6	1	45	0		80	39.3	3	1	0	1	0	0
6	1	50	0		81	39.3	3	1	0	1	0	0
6	1	55	0		81	39.3	3	1	0	1	0	0
6	1	60	0		81	39.3	3	1	0	1	0	0
6	1	65	0		81	39.3	3	1	0	1	0	0
6	1	70	0		81	39.3	3	1	0	1	0	0
6	1	75	0		80	39.3	3	1	0	1	0	0
6	1	80	0		82	39.3	3	1	0	1	0	0
6	1	85	0		82	39.3	3	1	0	1	0	0
6	1	90	0	100	82	39.3	3	1	0	1	0	0
6	1	95	0	100	81	39.3	3	1	0	1	0	0
6	1	100	0	99	83	39.3	3	1	0	1	0	0
6	1	105	0		83	39.3	3	1	0	1	0	0
6	1	110	0		84	39.3	3	1	0	1	0	0
6	1	115	0		84	39.3	3	1	0	1	0	0
6	1	120	0		85	39.3	3	1	0	1	0	0
6	1	125	0	99	84	39.3	3	1	0	1	0	0
6	1	130	0		84	39.3	3	1	0	1	0	0
6	1	135	0		80	39.3	3	1	0	1	0	0
6	1	140	0		75	39.3	3	1	0	1	0	0
6	1	145	0	100	75	39.3	3	1	0	1	0	0
6	1	150	0		76	39.3	3	1	0	1	0	0
6	1	155	0		79	39.3	3	1	0	1	0	0
6	1	160	0		79	39.3	3	1	0	1	0	0
6	1	165	0		79	39.3	3	1	0	1	0	0
6	1	170	0		79	39.3	3	1	0	1	0	0
6	1	175	0		79	39.3	3	1	0	1	0	0
6	1	180	0		80	39.3	3	1	0	1	0	0
6	1	185	0		80	39.3	3	1	0	1	0	0
6	1	190	0		81	39.3	3	1	0	1	0	0
6	1	195	0		81	39.3	3	1	0	1	0	0
6	1	200	0	100	83	39.3	3	1	0	1	0	0
6	1	205	0		79	39.3	3	1	0	1	0	0
6	1	210	0		75	39.3	3	1	0	1	0	0
6	1	215	0		77	39.3	3	1	0	1	0	0
6	1	220	0		77	39.3	3	1	0	1	0	0
6	1	225	0		77	39.3	3	1	0	1	0	0
6	1	230	0		78	39.3	3	1	0	1	0	0
6	1	235	0		79	39.3	3	1	0	1	0	0
6	1	240	0		80	39.3	3	1	0	1	0	0
6	1	245	0		81	39.3	3	1	0	1	0	0
6	1	250	0		81	39.3	3	1	0	1	0	0
6	1	255	0		80	39.3	3	1	0	1	0	0
6	1	260	0		81	39.3	3	1	0	1	0	0
6	1	265	0	100	80	39.3	3	1	0	1	0	0
6	1	270	0		82	39.3	3	1	0	1	0	0
6	1	275	0		75	39.3	3	1	0	1	0	0
6	1	280	0		79	39.3	3	1	0	1	0	0
6	1	285	0		77	39.3	3	1	0	1	0	0
6	1	290	0		76	39.3	3	1	0	1	0	0
6	1	295	0	100	76	39.3	3	1	0	1	0	0
6	1	300	1		75	39.3	3	1	0	1	0	0
6	1	305	1	99	76	39.3	3	1	0	1	0	0
6	1	310	1		77	39.3	3	1	0	1	0	0
6	1	315	1		78	39.3	3	1	0	1	0	0
6	1	320	1		77	39.3	3	1	0	1	0	0
6	1	325	1		78	39.3	3	1	0	1	0	0
6	1	330	1	100	73	39.3	3	1	0	1	0	0
6	1	335	1		81	39.3	3	1	0	1	0	0
6	1	340	1	100	75	39.3	3	1	0	1	0	0
6	1	345	1	99	75	39.3	3	1	0	1	0	0
6	1	350	1		76	39.3	3	1	0	1	0	0
6	1	355	1	95	78	39.3	3	1	0	1	0	0
6	1	360	1		78	39.3	3	1	0	1	0	0
6	1	365	1		78	39.3	3	1	0	1	0	0
6	1	370	1	100	78	39.3	3	1	0	1	0	0
6	1	375	1	100	78	39.3	3	1	0	1	0	0
6	1	380	1		79	39.3	3	1	0	1	0	0
6	1	385	1	99	79	39.3	3	1	0	1	0	0
6	1	390	1	99	79	39.3	3	1	0	1	0	0
6	1	395	1		79	39.3	3	1	0	1	0	0
6	1	400	1		78	39.3	3	1	0	1	0	0
6	1	405	1		78	39.3	3	1	0	1	0	0
6	1	410	1		79	39.3	3	1	0	1	0	0
6	1	415	1		77	39.3	3	1	0	1	0	0
6	1	420	1		78	39.3	3	1	0	1	0	0
6	1	425	1		80	39.3	3	1	0	1	0	0
6	1	430	1		81	39.3	3	1	0	1	0	0
6	1	435	1		81	39.3	3	1	0	1	0	0
6	1	440	1		80	39.3	3	1	0	1	0	0
6	1	445	1		80	39.3	3	1	0	1	0	0
6	1	450	1		80	39.3	3	1	0	1	0	0
6	1	455	1		80	39.3	3	1	0	1	0	0
6	1	460	1		80	39.3	3	1	0	1	0	0
6	1	465	1		79	39.3	3	1	0	1	0	0
6	1	470	1		79	39.3	3	1	0	1	0	0
6	1	475	1		79	39.3	3	1	0	1	0	0
6	1	480	1		79	39.3	3	1	0	1	0	0
6	1	485	1		78	39.3	3	1	0	1	0	0
6	1	490	1		79	39.3	3	1	0	1	0	0
6	1	495	1		78	39.3	3	1	0	1	0	0
6	1	500	1		79	39.3	3	1	0	1	0	0
6	1	505	1		79	39.3	3	1	0	1	0	0
6	1	510	1		81	39.3	3	1	0	1	0	0
6	1	515	1	99	80	39.3	3	1	0	1	0	0
6	1	520	1		78	39.3	3	1	0	1	0	0
6	1	525	1		80	39.3	3	1	0	1	0	0
6	1	530	1	100	78	39.3	3	1	0	1	0	0
6	1	535	1		78	39.3	3	1	0	1	0	0
6	1	540	1	100	78	39.3	3	1	0	1	0	0
6	1	545	1		78	39.3	3	1	0	1	0	0
6	1	550	1		78	39.3	3	1	0	1	0	0
6	1	555	1		78	39.3	3	1	0	1	0	0
6	1	560	1		82	39.3	3	1	0	1	0	0
6	1	565	1		77	39.3	3	1	0	1	0	0
6	1	570	1		73	39.3	3	1	0	1	0	0
6	1	575	1		78	39.3	3	1	0	1	0	0
6	1	580	1		76	39.3	3	1	0	1	0	0
6	1	585	1		76	39.3	3	1	0	1	0	0
6	1	590	1	100	77	39.3	3	1	0	1	0	0
6	1	595	1	100	76	39.3	3	1	0	1	0	0
6	1	600	1	100	76	39.3	3	1	0	1	0	0
7	0	5	0	100	71.045	41.4	6	1				0
7	0	10	0	100.25	72.351	41.4	6	1				0
7	0	15	0	100.25	73.396	41.4	6	1				0
7	0	20	0	100.25	70	41.4	6	1				0
7	0	25	0	100.25	70	41.4	6	1				0
7	0	30	0	100	70	41.4	6	1				0
7	0	35	0	100	76.53	41.4	6	1				0
7	0	40	0	100	72.351	41.4	6	1				0
7	0	45	0	100.25	75.485	41.4	6	1				0
7	0	50	0	100.25	73.134	41.4	6	1				0
7	0	55	0	100	72.351	41.4	6	1				0
7	0	60	0	100.25	72.09	41.4	6	1				0
7	0	65	0	100	71.306	41.4	6	1				0
7	0	70	0	100.25	68.955	41.4	6	1				0
7	0	75	0	100.25	68.955	41.4	6	1				0
7	0	80	0	98.01	72.351	41.4	6	1				0
7	0	85	0	100	76.53	41.4	6	1				0
7	0	90	0	100	76.269	41.4	6	1				0
7	0	95	0	100.25	75.485	41.4	6	1				0
7	0	100	0	100.25	75.485	41.4	6	1				0
7	0	105	0	100.25	75.224	41.4	6	1				0
7	0	110	0	100	76.53	41.4	6	1				0
7	0	115	0	100	77.575	41.4	6	1				0
7	0	120	0	100	78.619	41.4	6	1				0
7	0	125	0	100	76.53	41.4	6	1				0
7	0	130	0	99.005	81.754	41.4	6	1				0
7	0	135	0	100	82.015	41.4	6	1				0
7	0	140	0	100.25	79.664	41.4	6	1				0
7	0	145	0	100	79.664	41.4	6	1				0
7	0	150	0	100	80.709	41.4	6	1				0
7	0	155	0	100	80.709	41.4	6	1				0
7	0	160	0	100.25	79.664	41.4	6	1				0
7	0	165	0	100.25	80.709	41.4	6	1				0
7	0	170	0	100.25	79.664	41.4	6	1				0
7	0	175	0	100	79.664	41.4	6	1				0
7	0	180	0	100	78.619	41.4	6	1				0
7	0	185	0	100	77.575	41.4	6	1				0
7	0	190	0	100.25	77.575	41.4	6	1				0
7	0	195	0	100	81.754	41.4	6	1				0
7	0	200	0	100	81.754	41.4	6	1				0
7	0	205	0	100	79.664	41.4	6	1				0
7	0	210	0	100	78.619	41.4	6	1				0
7	0	215	0	100.25	81.754	41.4	6	1				0
7	0	220	0	100.25	78.619	41.4	6	1				0
7	0	225	0	100	81.754	41.4	6	1				0
7	0	230	0	100.25	81.754	41.4	6	1				0
7	0	235	0	100	80.709	41.4	6	1				0
7	0	240	0	100.25	78.358	41.4	6	1				0
7	0	245	0	100	80.709	41.4	6	1				0
7	0	250	0	100	78.619	41.4	6	1				0
7	0	255	0	100.25	76.269	41.4	6	1				0
7	0	260	0	100.25	78.619	41.4	6	1				0
7	0	265	0	100	77.575	41.4	6	1				0
7	0	270	0	100	78.619	41.4	6	1				0
7	0	275	0	100	76.269	41.4	6	1				0
7	0	280	0	100	76.269	41.4	6	1				0
7	0	285	0	100	75.485	41.4	6	1				0
7	0	290	0	100.25	76.269	41.4	6	1				0
7	0	295	0	100	79.664	41.4	6	1				0
7	0	300	1	100	79.664	41.4	6	1				0
7	0	305	1	100.25	77.313	41.4	6	1				0
7	0	310	1	100	75.224	41.4	6	1				0
7	0	315	1	100	75.485	41.4	6	1				0
7	0	320	1	100	75.224	41.4	6	1				0
7	0	325	1	100	76.269	41.4	6	1				0
7	0	330	1	100	76.53	41.4	6	1				0
7	0	335	1	100	76.269	41.4	6	1				0
7	0	340	1	100	75.485	41.4	6	1				0
7	0	345	1	100	77.575	41.4	6	1				0
7	0	350	1	100.25	77.313	41.4	6	1				0
7	0	355	1	100	76.53	41.4	6	1				0
7	0	360	1	100.25	77.313	41.4	6	1				0
7	0	365	1	100	77.575	41.4	6	1				0
7	0	370	1	100	77.575	41.4	6	1				0
7	0	375	1	100	76.269	41.4	6	1				0
7	0	380	1	100	76.53	41.4	6	1				0
7	0	385	1	100	76.269	41.4	6	1				0
7	0	390	1	100.25	76.269	41.4	6	1				0
7	0	395	1	100	76.269	41.4	6	1				0
7	0	400	1	100.25	76.269	41.4	6	1				0
7	0	405	1	100	76.269	41.4	6	1				0
7	0	410	1	100.25	76.269	41.4	6	1				0
7	0	415	1	100	76.269	41.4	6	1				0
7	0	420	1	100	76.269	41.4	6	1				0
7	0	425	1	100	78.619	41.4	6	1				0
7	0	430	1	100	78.619	41.4	6	1				0
7	0	435	1	100	79.664	41.4	6	1				0
7	0	440	1	100	78.619	41.4	6	1				0
7	0	445	1	100	78.619	41.4	6	1				0
7	0	450	1	100	78.358	41.4	6	1				0
7	0	455	1	100	79.664	41.4	6	1				0
7	0	460	1	100	79.664	41.4	6	1				0
7	0	465	1	100.25	78.358	41.4	6	1				0
7	0	470	1	100	78.358	41.4	6	1				0
7	0	475	1	100	79.664	41.4	6	1				0
7	0	480	1	100.25	80.448	41.4	6	1				0
7	0	485	1	100	79.403	41.4	6	1				0
7	0	490	1	100.25	79.403	41.4	6	1				0
7	0	495	1	100	78.358	41.4	6	1				0
7	0	500	1	100	77.575	41.4	6	1				0
7	0	505	1	100	76.53	41.4	6	1				0
7	0	510	1	100.25	77.313	41.4	6	1				0
7	0	515	1	100	77.313	41.4	6	1				0
7	0	520	1	100.25	77.313	41.4	6	1				0
7	0	525	1	100	77.575	41.4	6	1				0
7	0	530	1	100	77.313	41.4	6	1				0
7	0	535	1	100.25	78.619	41.4	6	1				0
7	0	540	1	100.25	79.664	41.4	6	1				0
7	0	545	1	100	79.664	41.4	6	1				0
7	0	550	1	100	78.619	41.4	6	1				0
7	0	555	1	100	78.619	41.4	6	1				0
7	0	560	1	100	77.313	41.4	6	1				0
7	0	565	1	100.25	79.403	41.4	6	1				0
7	0	570	1	100	79.403	41.4	6	1				0
7	0	575	1	100	80.709	41.4	6	1				0
7	0	580	1	100	84.888	41.4	6	1				0
7	0	585	1	100	84.888	41.4	6	1				0
7	0	590	1	100	83.582	41.4	6	1				0
7	0	595	1	100	82.799	41.4	6	1				0
7	0	600	1	100	81.754	41.4	6	1				0
8	1	5	0	98	74	39.5	2	0	1	4	1	0
8	1	10	0	98	75	39.5	2	0	1	4	1	0
8	1	15	0	98	77	39.5	2	0	1	4	1	0
8	1	20	0	99	77	39.5	2	0	1	4	1	0
8	1	25	0	98	76	39.5	2	0	1	4	1	0
8	1	30	0	98	76	39.5	2	0	1	4	1	0
8	1	35	0	99	76	39.5	2	0	1	4	1	0
8	1	40	0	99	76	39.5	2	0	1	4	1	0
8	1	45	0	98	76	39.5	2	0	1	4	1	0
8	1	50	0	98	75	39.5	2	0	1	4	1	0
8	1	55	0	98	75	39.5	2	0	1	4	1	0
8	1	60	0	98	75	39.5	2	0	1	4	1	0
8	1	65	0	98	76	39.5	2	0	1	4	1	0
8	1	70	0	99	75	39.5	2	0	1	4	1	0
8	1	75	0	99	71	39.5	2	0	1	4	1	0
8	1	80	0	99	74	39.5	2	0	1	4	1	0
8	1	85	0	99	73	39.5	2	0	1	4	1	0
8	1	90	0	99	74	39.5	2	0	1	4	1	0
8	1	95	0	98	72	39.5	2	0	1	4	1	0
8	1	100	0	98	72	39.5	2	0	1	4	1	0
8	1	105	0	98	72	39.5	2	0	1	4	1	0
8	1	110	0	97	71	39.5	2	0	1	4	1	0
8	1	115	0	97	83	39.5	2	0	1	4	1	0
8	1	120	0	95	71	39.5	2	0	1	4	1	0
8	1	125	0	95	72	39.5	2	0	1	4	1	0
8	1	130	0	94	75	39.5	2	0	1	4	1	0
8	1	135	0	85	76	39.5	2	0	1	4	1	0
8	1	140	0	85	78	39.5	2	0	1	4	1	0
8	1	145	0	0	75	39.5	2	0	1	4	1	0
8	1	150	0	0	74	39.5	2	0	1	4	1	0
8	1	155	0	0	74	39.5	2	0	1	4	1	0
8	1	160	0	0	75	39.5	2	0	1	4	1	0
8	1	165	0	93	76	39.5	2	0	1	4	1	0
8	1	170	0	93	77	39.5	2	0	1	4	1	0
8	1	175	0	93	77	39.5	2	0	1	4	1	0
8	1	180	0	93	76	39.5	2	0	1	4	1	0
8	1	185	0	95	76	39.5	2	0	1	4	1	0
8	1	190	0	95	76	39.5	2	0	1	4	1	0
8	1	195	0	95	76	39.5	2	0	1	4	1	0
8	1	200	0	95	75	39.5	2	0	1	4	1	0
8	1	205	0	95	76	39.5	2	0	1	4	1	0
8	1	210	0	95	76	39.5	2	0	1	4	1	0
8	1	215	0	95	75	39.5	2	0	1	4	1	0
8	1	220	0	95	75	39.5	2	0	1	4	1	0
8	1	225	0	95	74	39.5	2	0	1	4	1	0
8	1	230	0	95	75	39.5	2	0	1	4	1	0
8	1	235	0	95	75	39.5	2	0	1	4	1	0
8	1	240	0	96	75	39.5	2	0	1	4	1	0
8	1	245	0	97	76	39.5	2	0	1	4	1	0
8	1	250	0	97	76	39.5	2	0	1	4	1	0
8	1	255	0	97	76	39.5	2	0	1	4	1	0
8	1	260	0	97	76	39.5	2	0	1	4	1	0
8	1	265	0	97	77	39.5	2	0	1	4	1	0
8	1	270	0	96	77	39.5	2	0	1	4	1	0
8	1	275	0	97	76	39.5	2	0	1	4	1	0
8	1	280	0	97	76	39.5	2	0	1	4	1	0
8	1	285	0	97	74	39.5	2	0	1	4	1	0
8	1	290	0	96	73	39.5	2	0	1	4	1	0
8	1	295	0	96	72	39.5	2	0	1	4	1	0
8	1	300	1	96	72	39.5	2	0	1	4	1	0
8	1	305	1	96	73	39.5	2	0	1	4	1	0
8	1	310	1	94	72	39.5	2	0	1	4	1	0
8	1	315	1	94	73	39.5	2	0	1	4	1	0
8	1	320	1	96	74	39.5	2	0	1	4	1	0
8	1	325	1	100	73	39.5	2	0	1	4	1	0
8	1	330	1	100	73	39.5	2	0	1	4	1	0
8	1	335	1	100	72	39.5	2	0	1	4	1	0
8	1	340	1	99	72	39.5	2	0	1	4	1	0
8	1	345	1	99	72	39.5	2	0	1	4	1	0
8	1	350	1	99	71	39.5	2	0	1	4	1	0
8	1	355	1	99	72	39.5	2	0	1	4	1	0
8	1	360	1	98	71	39.5	2	0	1	4	1	0
8	1	365	1	97	71	39.5	2	0	1	4	1	0
8	1	370	1	98	69	39.5	2	0	1	4	1	0
8	1	375	1	98	70	39.5	2	0	1	4	1	0
8	1	380	1	96	70	39.5	2	0	1	4	1	0
8	1	385	1	96	72	39.5	2	0	1	4	1	0
8	1	390	1	93	72	39.5	2	0	1	4	1	0
8	1	395	1	86	71	39.5	2	0	1	4	1	0
8	1	400	1	97	72	39.5	2	0	1	4	1	0
8	1	405	1	98	72	39.5	2	0	1	4	1	0
8	1	410	1	100	71	39.5	2	0	1	4	1	0
8	1	415	1	100	72	39.5	2	0	1	4	1	0
8	1	420	1	99	73	39.5	2	0	1	4	1	0
8	1	425	1	99	72	39.5	2	0	1	4	1	0
8	1	430	1	100	72	39.5	2	0	1	4	1	0
8	1	435	1	99	71	39.5	2	0	1	4	1	0
8	1	440	1	99	71	39.5	2	0	1	4	1	0
8	1	445	1	99	72	39.5	2	0	1	4	1	0
8	1	450	1	99	72	39.5	2	0	1	4	1	0
8	1	455	1	100	72	39.5	2	0	1	4	1	0
8	1	460	1	100	72	39.5	2	0	1	4	1	0
8	1	465	1	100	72	39.5	2	0	1	4	1	0
8	1	470	1	100	73	39.5	2	0	1	4	1	0
8	1	475	1	100	73	39.5	2	0	1	4	1	0
8	1	480	1	100	73	39.5	2	0	1	4	1	0
8	1	485	1	100	72	39.5	2	0	1	4	1	0
8	1	490	1	100	72	39.5	2	0	1	4	1	0
8	1	495	1	100	73	39.5	2	0	1	4	1	0
8	1	500	1	100	72	39.5	2	0	1	4	1	0
8	1	505	1	100	72	39.5	2	0	1	4	1	0
8	1	510	1	100	73	39.5	2	0	1	4	1	0
8	1	515	1	100	74	39.5	2	0	1	4	1	0
8	1	520	1	100	73	39.5	2	0	1	4	1	0
8	1	525	1	100	73	39.5	2	0	1	4	1	0
8	1	530	1	100	72	39.5	2	0	1	4	1	0
8	1	535	1	100	73	39.5	2	0	1	4	1	0
8	1	540	1	100	76	39.5	2	0	1	4	1	0
8	1	545	1	100	74	39.5	2	0	1	4	1	0
8	1	550	1	100	73	39.5	2	0	1	4	1	0
8	1	555	1	100	71	39.5	2	0	1	4	1	0
8	1	560	1	99	71	39.5	2	0	1	4	1	0
8	1	565	1	97	70	39.5	2	0	1	4	1	0
8	1	570	1	98	70	39.5	2	0	1	4	1	0
8	1	575	1	100	71	39.5	2	0	1	4	1	0
8	1	580	1	100	71	39.5	2	0	1	4	1	0
8	1	585	1	100	72	39.5	2	0	1	4	1	0
8	1	590	1	100	73	39.5	2	0	1	4	1	0
8	1	595	1	100	73	39.5	2	0	1	4	1	0
8	1	600	1	100	73	39.5	2	0	1	4	1	0
9	1	5	0	86	58	39.3	1	1	0	5	1	1
9	1	10	0	86	59	39.3	1	1	0	5	1	1
9	1	15	0	86	60	39.3	1	1	0	5	1	1
9	1	20	0	86	60	39.3	1	1	0	5	1	1
9	1	25	0	86	57	39.3	1	1	0	5	1	1
9	1	30	0	86	58	39.3	1	1	0	5	1	1
9	1	35	0	86	57	39.3	1	1	0	5	1	1
9	1	40	0	86	54	39.3	1	1	0	5	1	1
9	1	45	0	86	55	39.3	1	1	0	5	1	1
9	1	50	0	86	57	39.3	1	1	0	5	1	1
9	1	55	0	86	58	39.3	1	1	0	5	1	1
9	1	60	0	86	59	39.3	1	1	0	5	1	1
9	1	65	0	86	60	39.3	1	1	0	5	1	1
9	1	70	0	86	60	39.3	1	1	0	5	1	1
9	1	75	0	86	59	39.3	1	1	0	5	1	1
9	1	80	0	86	60	39.3	1	1	0	5	1	1
9	1	85	0	86	60	39.3	1	1	0	5	1	1
9	1	90	0	87	61	39.3	1	1	0	5	1	1
9	1	95	0	87	61	39.3	1	1	0	5	1	1
9	1	100	0	87	60	39.3	1	1	0	5	1	1
9	1	105	0	87	59	39.3	1	1	0	5	1	1
9	1	110	0	88	57	39.3	1	1	0	5	1	1
9	1	115	0	88	55	39.3	1	1	0	5	1	1
9	1	120	0	89	55	39.3	1	1	0	5	1	1
9	1	125	0	89	58	39.3	1	1	0	5	1	1
9	1	130	0	88	58	39.3	1	1	0	5	1	1
9	1	135	0	88	58	39.3	1	1	0	5	1	1
9	1	140	0	88	55	39.3	1	1	0	5	1	1
9	1	145	0	89	51	39.3	1	1	0	5	1	1
9	1	150	0	89	52	39.3	1	1	0	5	1	1
9	1	155	0	88	54	39.3	1	1	0	5	1	1
9	1	160	0	87	79	39.3	1	1	0	5	1	1
9	1	165	0	87	54	39.3	1	1	0	5	1	1
9	1	170	0		53	39.3	1	1	0	5	1	1
9	1	175	0	87	55	39.3	1	1	0	5	1	1
9	1	180	0	86	56	39.3	1	1	0	5	1	1
9	1	185	0	87	55	39.3	1	1	0	5	1	1
9	1	190	0	87	52	39.3	1	1	0	5	1	1
9	1	195	0	87	54	39.3	1	1	0	5	1	1
9	1	200	0	87	51	39.3	1	1	0	5	1	1
9	1	205	0	88	53	39.3	1	1	0	5	1	1
9	1	210	0	90	54	39.3	1	1	0	5	1	1
9	1	215	0	90	53	39.3	1	1	0	5	1	1
9	1	220	0	89	55	39.3	1	1	0	5	1	1
9	1	225	0	89	54	39.3	1	1	0	5	1	1
9	1	230	0	89	53	39.3	1	1	0	5	1	1
9	1	235	0	89	50	39.3	1	1	0	5	1	1
9	1	240	0	89	51	39.3	1	1	0	5	1	1
9	1	245	0	89	52	39.3	1	1	0	5	1	1
9	1	250	0	89	52	39.3	1	1	0	5	1	1
9	1	255	0	87	54	39.3	1	1	0	5	1	1
9	1	260	0	87	53	39.3	1	1	0	5	1	1
9	1	265	0	88	54	39.3	1	1	0	5	1	1
9	1	270	0	89	54	39.3	1	1	0	5	1	1
9	1	275	0	87	54	39.3	1	1	0	5	1	1
9	1	280	0	87	55	39.3	1	1	0	5	1	1
9	1	285	0	87	54	39.3	1	1	0	5	1	1
9	1	290	0	87	52	39.3	1	1	0	5	1	1
9	1	295	0	87	55	39.3	1	1	0	5	1	1
9	1	300	1	87	56	39.3	1	1	0	5	1	1
9	1	305	1	88	52	39.3	1	1	0	5	1	1
9	1	310	1	87	51	39.3	1	1	0	5	1	1
9	1	315	1	87	49	39.3	1	1	0	5	1	1
9	1	320	1	86	52	39.3	1	1	0	5	1	1
9	1	325	1	86	54	39.3	1	1	0	5	1	1
9	1	330	1	86	53	39.3	1	1	0	5	1	1
9	1	335	1	86	53	39.3	1	1	0	5	1	1
9	1	340	1	85	54	39.3	1	1	0	5	1	1
9	1	345	1	87	52	39.3	1	1	0	5	1	1
9	1	350	1	87	46	39.3	1	1	0	5	1	1
9	1	355	1	89	47	39.3	1	1	0	5	1	1
9	1	360	1	90	49	39.3	1	1	0	5	1	1
9	1	365	1	89	47	39.3	1	1	0	5	1	1
9	1	370	1	88	46	39.3	1	1	0	5	1	1
9	1	375	1	89	46	39.3	1	1	0	5	1	1
9	1	380	1	89	48	39.3	1	1	0	5	1	1
9	1	385	1	86	51	39.3	1	1	0	5	1	1
9	1	390	1	84	51	39.3	1	1	0	5	1	1
9	1	395	1	87	53	39.3	1	1	0	5	1	1
9	1	400	1	87	53	39.3	1	1	0	5	1	1
9	1	405	1	87	41	39.3	1	1	0	5	1	1
9	1	410	1	87	48	39.3	1	1	0	5	1	1
9	1	415	1	87	42	39.3	1	1	0	5	1	1
9	1	420	1	87	59	39.3	1	1	0	5	1	1
9	1	425	1	88	51	39.3	1	1	0	5	1	1
9	1	430	1	91	47	39.3	1	1	0	5	1	1
9	1	435	1	89	48	39.3	1	1	0	5	1	1
9	1	440	1	83	49	39.3	1	1	0	5	1	1
9	1	445	1	82	51	39.3	1	1	0	5	1	1
9	1	450	1	83	54	39.3	1	1	0	5	1	1
9	1	455	1	84	54	39.3	1	1	0	5	1	1
9	1	460	1	86	55	39.3	1	1	0	5	1	1
9	1	465	1	87	57	39.3	1	1	0	5	1	1
9	1	470	1	88	58	39.3	1	1	0	5	1	1
9	1	475	1	88	57	39.3	1	1	0	5	1	1
9	1	480	1	87	52	39.3	1	1	0	5	1	1
9	1	485	1	87	52	39.3	1	1	0	5	1	1
9	1	490	1	87	50	39.3	1	1	0	5	1	1
9	1	495	1	87	49	39.3	1	1	0	5	1	1
9	1	500	1	87	48	39.3	1	1	0	5	1	1
9	1	505	1	88	47	39.3	1	1	0	5	1	1
9	1	510	1	89	46	39.3	1	1	0	5	1	1
9	1	515	1	85	46	39.3	1	1	0	5	1	1
9	1	520	1	83	46	39.3	1	1	0	5	1	1
9	1	525	1	84	48	39.3	1	1	0	5	1	1
9	1	530	1	85	55	39.3	1	1	0	5	1	1
9	1	535	1	89	56	39.3	1	1	0	5	1	1
9	1	540	1	90	67	39.3	1	1	0	5	1	1
9	1	545	1	90	55	39.3	1	1	0	5	1	1
9	1	550	1	86	53	39.3	1	1	0	5	1	1
9	1	555	1	86	53	39.3	1	1	0	5	1	1
9	1	560	1	88	60	39.3	1	1	0	5	1	1
9	1	565	1	88	59	39.3	1	1	0	5	1	1
9	1	570	1	88	58	39.3	1	1	0	5	1	1
9	1	575	1	87	58	39.3	1	1	0	5	1	1
9	1	580	1	88	58	39.3	1	1	0	5	1	1
9	1	585	1	88	58	39.3	1	1	0	5	1	1
9	1	590	1	89	56	39.3	1	1	0	5	1	1
9	1	595	1	91	57	39.3	1	1	0	5	1	1
9	1	600	1	91	57	39.3	1	1	0	5	1	1
10	0	5	0	99.501	93.5	38.5	3	0				1
10	0	10	0	100	92.5	38.5	3	0				1
10	0	15	0	100.25	91.5	38.5	3	0				1
10	0	20	0	100.25	92.5	38.5	3	0				1
10	0	25	0	100.25	90.5	38.5	3	0				1
10	0	30	0	99.252	90.5	38.5	3	0				1
10	0	35	0	99.252	90.5	38.5	3	0				1
10	0	40	0	99.252	88.5	38.5	3	0				1
10	0	45	0	99.252	89.5	38.5	3	0				1
10	0	50	0	99.252	89.5	38.5	3	0				1
10	0	55	0	99.252	83.25	38.5	3	0				1
10	0	60	0	99.252	83.25	38.5	3	0				1
10	0	65	0		84.25	38.5	3	0				1
10	0	70	0		82.25	38.5	3	0				1
10	0	75	0		84.5	38.5	3	0				1
10	0	80	0		89.25	38.5	3	0				1
10	0	85	0		85.5	38.5	3	0				1
10	0	90	0		87.5	38.5	3	0				1
10	0	95	0		85.25	38.5	3	0				1
10	0	100	0		86.25	38.5	3	0				1
10	0	105	0		85.25	38.5	3	0				1
10	0	110	0	85.786	87.5	38.5	3	0				1
10	0	115	0		83.25	38.5	3	0				1
10	0	120	0	84.788	86.5	38.5	3	0				1
10	0	125	0	84.788	85.25	38.5	3	0				1
10	0	130	0	83.791	87.25	38.5	3	0				1
10	0	135	0	83.791	86.25	38.5	3	0				1
10	0	140	0	95.012	87.25	38.5	3	0				1
10	0	145	0	100.25	88.25	38.5	3	0				1
10	0	150	0	100	89.25	38.5	3	0				1
10	0	155	0	100.25	89.25	38.5	3	0				1
10	0	160	0	100.25	89.25	38.5	3	0				1
10	0	165	0	100.25	90.25	38.5	3	0				1
10	0	170	0	100.25	91.25	38.5	3	0				1
10	0	175	0	100.25	91.25	38.5	3	0				1
10	0	180	0	100.25	90.25	38.5	3	0				1
10	0	185	0	99.252	88.25	38.5	3	0				1
10	0	190	0	99.252	89.25	38.5	3	0				1
10	0	195	0	99.252	92.5	38.5	3	0				1
10	0	200	0	100.25	92.5	38.5	3	0				1
10	0	205	0	100.25	92.5	38.5	3	0				1
10	0	210	0	100.25	95.5	38.5	3	0				1
10	0	215	0	100.25	90.5	38.5	3	0				1
10	0	220	0	100	91.25	38.5	3	0				1
10	0	225	0	98.005	90.5	38.5	3	0				1
10	0	230	0	98.254	89.25	38.5	3	0				1
10	0	235	0	98.005	89.25	38.5	3	0				1
10	0	240	0	98.005	88.25	38.5	3	0				1
10	0	245	0	98.005	89.25	38.5	3	0				1
10	0	250	0	99.002	87.25	38.5	3	0				1
10	0	255	0	99.252	90.5	38.5	3	0				1
10	0	260	0	99.252	91.5	38.5	3	0				1
10	0	265	0	100.25	89.5	38.5	3	0				1
10	0	270	0	100.25	91.5	38.5	3	0				1
10	0	275	0	100.25	87.25	38.5	3	0				1
10	0	280	0	100.25	91.5	38.5	3	0				1
10	0	285	0	100.25	91.5	38.5	3	0				1
10	0	290	0	99.252	89.5	38.5	3	0				1
10	0	295	0	99.252	89.5	38.5	3	0				1
10	0	300	1	100.25	89.5	38.5	3	0				1
10	0	305	1	100.25	90.5	38.5	3	0				1
10	0	310	1	100.5	90.5	38.5	3	0				1
10	0	315	1	100.25	95.75	38.5	3	0				1
10	0	320	1	100.25	90.5	38.5	3	0				1
10	0	325	1	100.5	89.5	38.5	3	0				1
10	0	330	1	100.25	88.5	38.5	3	0				1
10	0	335	1	100.25	90.5	38.5	3	0				1
10	0	340	1	98.254	86.25	38.5	3	0				1
10	0	345	1	96.259	85.25	38.5	3	0				1
10	0	350	1	96.259	85.25	38.5	3	0				1
10	0	355	1	100.25	85.25	38.5	3	0				1
10	0	360	1	100.25	85.5	38.5	3	0				1
10	0	365	1	100.25	88.25	38.5	3	0				1
10	0	370	1	100.25	88.5	38.5	3	0				1
10	0	375	1	100.25	88.5	38.5	3	0				1
10	0	380	1	100.25	90.5	38.5	3	0				1
10	0	385	1	100.25	88.5	38.5	3	0				1
10	0	390	1	100.25	88.5	38.5	3	0				1
10	0	395	1	100.25	87.5	38.5	3	0				1
10	0	400	1	100.25	87.5	38.5	3	0				1
10	0	405	1	100.25	88.5	38.5	3	0				1
10	0	410	1	100.25	88.5	38.5	3	0				1
10	0	415	1	100.5	88.5	38.5	3	0				1
10	0	420	1	100.25	89.5	38.5	3	0				1
10	0	425	1	100.25	89.5	38.5	3	0				1
10	0	430	1	100.25	90.5	38.5	3	0				1
10	0	435	1	100.25	89.5	38.5	3	0				1
10	0	440	1	100.25	89.5	38.5	3	0				1
10	0	445	1	100.25	88.5	38.5	3	0				1
10	0	450	1	100.25	89.5	38.5	3	0				1
10	0	455	1	100.25	88.25	38.5	3	0				1
10	0	460	1	100.25	90.5	38.5	3	0				1
10	0	465	1	100.5	92.5	38.5	3	0				1
10	0	470	1	100.25	93.5	38.5	3	0				1
10	0	475	1	100.25	93.5	38.5	3	0				1
10	0	480	1	100.25	92.5	38.5	3	0				1
10	0	485	1	100.25	92.5	38.5	3	0				1
10	0	490	1	100.25	93.5	38.5	3	0				1
10	0	495	1	100.25	92.5	38.5	3	0				1
10	0	500	1	100.25	91.5	38.5	3	0				1
10	0	505	1	100.25	91.5	38.5	3	0				1
10	0	510	1	100.25	90.5	38.5	3	0				1
10	0	515	1	100.25	91.75	38.5	3	0				1
10	0	520	1	99.252	91.75	38.5	3	0				1
10	0	525	1	99.252	91.5	38.5	3	0				1
10	0	530	1	99.252	91.5	38.5	3	0				1
10	0	535	1	99.252	90.5	38.5	3	0				1
10	0	540	1	100.25	90.5	38.5	3	0				1
10	0	545	1	100.25	89.5	38.5	3	0				1
10	0	550	1	100.25	90.5	38.5	3	0				1
10	0	555	1	100.25	90.5	38.5	3	0				1
10	0	560	1	100.25	90.5	38.5	3	0				1
10	0	565	1	100.25	89.5	38.5	3	0				1
10	0	570	1	99.252	89.5	38.5	3	0				1
10	0	575	1	98.254	88.5	38.5	3	0				1
10	0	580	1	98.254	88.25	38.5	3	0				1
10	0	585	1	99.252	84.25	38.5	3	0				1
10	0	590	1	99.252	84.25	38.5	3	0				1
10	0	595	1	100.25	84.25	38.5	3	0				1
10	0	600	1	97.257	86.5	38.5	3	0				1
11	1	5	0	90	63	40.3	4	0	0	5	1	5
11	1	10	0	90	64	40.3	4	0	0	5	1	5
11	1	15	0	90	64	40.3	4	0	0	5	1	5
11	1	20	0	90	64	40.3	4	0	0	5	1	5
11	1	25	0	90	63	40.3	4	0	0	5	1	5
11	1	30	0	91	63	40.3	4	0	0	5	1	5
11	1	35	0	91	63	40.3	4	0	0	5	1	5
11	1	40	0	91	64	40.3	4	0	0	5	1	5
11	1	45	0	91	64	40.3	4	0	0	5	1	5
11	1	50	0	91	64	40.3	4	0	0	5	1	5
11	1	55	0	91	62	40.3	4	0	0	5	1	5
11	1	60	0	91	62	40.3	4	0	0	5	1	5
11	1	65	0	91	63	40.3	4	0	0	5	1	5
11	1	70	0	87	64	40.3	4	0	0	5	1	5
11	1	75	0	86	66	40.3	4	0	0	5	1	5
11	1	80	0	87	66	40.3	4	0	0	5	1	5
11	1	85	0	89	65	40.3	4	0	0	5	1	5
11	1	90	0	90	64	40.3	4	0	0	5	1	5
11	1	95	0	90	66	40.3	4	0	0	5	1	5
11	1	100	0	87	66	40.3	4	0	0	5	1	5
11	1	105	0	88	64	40.3	4	0	0	5	1	5
11	1	110	0	88	63	40.3	4	0	0	5	1	5
11	1	115	0	88	65	40.3	4	0	0	5	1	5
11	1	120	0	87	64	40.3	4	0	0	5	1	5
11	1	125	0	86	64	40.3	4	0	0	5	1	5
11	1	130	0	86	65	40.3	4	0	0	5	1	5
11	1	135	0	85	66	40.3	4	0	0	5	1	5
11	1	140	0	85	69	40.3	4	0	0	5	1	5
11	1	145	0	85	66	40.3	4	0	0	5	1	5
11	1	150	0	86	67	40.3	4	0	0	5	1	5
11	1	155	0	86	66	40.3	4	0	0	5	1	5
11	1	160	0	87	67	40.3	4	0	0	5	1	5
11	1	165	0	87	66	40.3	4	0	0	5	1	5
11	1	170	0	87	64	40.3	4	0	0	5	1	5
11	1	175	0	88	68	40.3	4	0	0	5	1	5
11	1	180	0	88	68	40.3	4	0	0	5	1	5
11	1	185	0	88	67	40.3	4	0	0	5	1	5
11	1	190	0	87	66	40.3	4	0	0	5	1	5
11	1	195	0	86	62	40.3	4	0	0	5	1	5
11	1	200	0	85	65	40.3	4	0	0	5	1	5
11	1	205	0	85	67	40.3	4	0	0	5	1	5
11	1	210	0	88	69	40.3	4	0	0	5	1	5
11	1	215	0	87	69	40.3	4	0	0	5	1	5
11	1	220	0	84	68	40.3	4	0	0	5	1	5
11	1	225	0	85	69	40.3	4	0	0	5	1	5
11	1	230	0	86	69	40.3	4	0	0	5	1	5
11	1	235	0	86	69	40.3	4	0	0	5	1	5
11	1	240	0	88	69	40.3	4	0	0	5	1	5
11	1	245	0	89	68	40.3	4	0	0	5	1	5
11	1	250	0	90	68	40.3	4	0	0	5	1	5
11	1	255	0	89	69	40.3	4	0	0	5	1	5
11	1	260	0	90	72	40.3	4	0	0	5	1	5
11	1	265	0	90	71	40.3	4	0	0	5	1	5
11	1	270	0	90	70	40.3	4	0	0	5	1	5
11	1	275	0	91	70	40.3	4	0	0	5	1	5
11	1	280	0	92	70	40.3	4	0	0	5	1	5
11	1	285	0	92	70	40.3	4	0	0	5	1	5
11	1	290	0	92	69	40.3	4	0	0	5	1	5
11	1	295	0	92	69	40.3	4	0	0	5	1	5
11	1	300	1	92	68	40.3	4	0	0	5	1	5
11	1	305	1	91	67	40.3	4	0	0	5	1	5
11	1	310	1	91	67	40.3	4	0	0	5	1	5
11	1	315	1	91	67	40.3	4	0	0	5	1	5
11	1	320	1	90	66	40.3	4	0	0	5	1	5
11	1	325	1	89	66	40.3	4	0	0	5	1	5
11	1	330	1	89	65	40.3	4	0	0	5	1	5
11	1	335	1	90	64	40.3	4	0	0	5	1	5
11	1	340	1	90	65	40.3	4	0	0	5	1	5
11	1	345	1	89	64	40.3	4	0	0	5	1	5
11	1	350	1	89	64	40.3	4	0	0	5	1	5
11	1	355	1	88	64	40.3	4	0	0	5	1	5
11	1	360	1	86	66	40.3	4	0	0	5	1	5
11	1	365	1	83	68	40.3	4	0	0	5	1	5
11	1	370	1	81	63	40.3	4	0	0	5	1	5
11	1	375	1	86	63	40.3	4	0	0	5	1	5
11	1	380	1	86	64	40.3	4	0	0	5	1	5
11	1	385	1	86	65	40.3	4	0	0	5	1	5
11	1	390	1	86	65	40.3	4	0	0	5	1	5
11	1	395	1	86	66	40.3	4	0	0	5	1	5
11	1	400	1	85	66	40.3	4	0	0	5	1	5
11	1	405	1	87	65	40.3	4	0	0	5	1	5
11	1	410	1	87	64	40.3	4	0	0	5	1	5
11	1	415	1	87	63	40.3	4	0	0	5	1	5
11	1	420	1	88	65	40.3	4	0	0	5	1	5
11	1	425	1	87	65	40.3	4	0	0	5	1	5
11	1	430	1	86	63	40.3	4	0	0	5	1	5
11	1	435	1	86	64	40.3	4	0	0	5	1	5
11	1	440	1	86	64	40.3	4	0	0	5	1	5
11	1	445	1	87	64	40.3	4	0	0	5	1	5
11	1	450	1	87	63	40.3	4	0	0	5	1	5
11	1	455	1	85	63	40.3	4	0	0	5	1	5
11	1	460	1	86	65	40.3	4	0	0	5	1	5
11	1	465	1	87	63	40.3	4	0	0	5	1	5
11	1	470	1	87	60	40.3	4	0	0	5	1	5
11	1	475	1	86	59	40.3	4	0	0	5	1	5
11	1	480	1	85	61	40.3	4	0	0	5	1	5
11	1	485	1	86	62	40.3	4	0	0	5	1	5
11	1	490	1	83	61	40.3	4	0	0	5	1	5
11	1	495	1	83	59	40.3	4	0	0	5	1	5
11	1	500	1	84	60	40.3	4	0	0	5	1	5
11	1	505	1	85	58	40.3	4	0	0	5	1	5
11	1	510	1	85	57	40.3	4	0	0	5	1	5
11	1	515	1	82	61	40.3	4	0	0	5	1	5
11	1	520	1	81	59	40.3	4	0	0	5	1	5
11	1	525	1	81	56	40.3	4	0	0	5	1	5
11	1	530	1	80	60	40.3	4	0	0	5	1	5
11	1	535	1	82	59	40.3	4	0	0	5	1	5
11	1	540	1	84	60	40.3	4	0	0	5	1	5
11	1	545	1	80	62	40.3	4	0	0	5	1	5
11	1	550	1	80	61	40.3	4	0	0	5	1	5
11	1	555	1	82	61	40.3	4	0	0	5	1	5
11	1	560	1	82	61	40.3	4	0	0	5	1	5
11	1	565	1	83	60	40.3	4	0	0	5	1	5
11	1	570	1	80	62	40.3	4	0	0	5	1	5
11	1	575	1	80	63	40.3	4	0	0	5	1	5
11	1	580	1	80	63	40.3	4	0	0	5	1	5
11	1	585	1	79	63	40.3	4	0	0	5	1	5
11	1	590	1	80	64	40.3	4	0	0	5	1	5
11	1	595	1	81	64	40.3	4	0	0	5	1	5
11	1	600	1	82	63	40.3	4	0	0	5	1	5
12	1	5	0	85	76	40.4	5	1	0	1	1	0
12	1	10	0	86	74	40.4	5	1	0	1	1	0
12	1	15	0	88	58	40.4	5	1	0	1	1	0
12	1	20	0	88	70	40.4	5	1	0	1	1	0
12	1	25	0	89	77	40.4	5	1	0	1	1	0
12	1	30	0	89	73	40.4	5	1	0	1	1	0
12	1	35	0	89	78	40.4	5	1	0	1	1	0
12	1	40	0	87	79	40.4	5	1	0	1	1	0
12	1	45	0	87	78	40.4	5	1	0	1	1	0
12	1	50	0	89	79	40.4	5	1	0	1	1	0
12	1	55	0	90	78	40.4	5	1	0	1	1	0
12	1	60	0	90	78	40.4	5	1	0	1	1	0
12	1	65	0	89	75	40.4	5	1	0	1	1	0
12	1	70	0	89	78	40.4	5	1	0	1	1	0
12	1	75	0	88	79	40.4	5	1	0	1	1	0
12	1	80	0	89	78	40.4	5	1	0	1	1	0
12	1	85	0	90	79	40.4	5	1	0	1	1	0
12	1	90	0	91	80	40.4	5	1	0	1	1	0
12	1	95	0	90	79	40.4	5	1	0	1	1	0
12	1	100	0	91	79	40.4	5	1	0	1	1	0
12	1	105	0	91	79	40.4	5	1	0	1	1	0
12	1	110	0	91	80	40.4	5	1	0	1	1	0
12	1	115	0	91	81	40.4	5	1	0	1	1	0
12	1	120	0	91	81	40.4	5	1	0	1	1	0
12	1	125	0	92	80	40.4	5	1	0	1	1	0
12	1	130	0	92	80	40.4	5	1	0	1	1	0
12	1	135	0	92	80	40.4	5	1	0	1	1	0
12	1	140	0	92	81	40.4	5	1	0	1	1	0
12	1	145	0	92	81	40.4	5	1	0	1	1	0
12	1	150	0	92	80	40.4	5	1	0	1	1	0
12	1	155	0	92	80	40.4	5	1	0	1	1	0
12	1	160	0	92	81	40.4	5	1	0	1	1	0
12	1	165	0	92	82	40.4	5	1	0	1	1	0
12	1	170	0	92	81	40.4	5	1	0	1	1	0
12	1	175	0	92	82	40.4	5	1	0	1	1	0
12	1	180	0	92	82	40.4	5	1	0	1	1	0
12	1	185	0	92	83	40.4	5	1	0	1	1	0
12	1	190	0	92	83	40.4	5	1	0	1	1	0
12	1	195	0	92	83	40.4	5	1	0	1	1	0
12	1	200	0	92	82	40.4	5	1	0	1	1	0
12	1	205	0	91	82	40.4	5	1	0	1	1	0
12	1	210	0	91	83	40.4	5	1	0	1	1	0
12	1	215	0	92	84	40.4	5	1	0	1	1	0
12	1	220	0	92	84	40.4	5	1	0	1	1	0
12	1	225	0	92	82	40.4	5	1	0	1	1	0
12	1	230	0	92	81	40.4	5	1	0	1	1	0
12	1	235	0	92	82	40.4	5	1	0	1	1	0
12	1	240	0	90	81	40.4	5	1	0	1	1	0
12	1	245	0	92	76	40.4	5	1	0	1	1	0
12	1	250	0	92	73	40.4	5	1	0	1	1	0
12	1	255	0	93	74	40.4	5	1	0	1	1	0
12	1	260	0	92	75	40.4	5	1	0	1	1	0
12	1	265	0	90	76	40.4	5	1	0	1	1	0
12	1	270	0	91	79	40.4	5	1	0	1	1	0
12	1	275	0	91	81	40.4	5	1	0	1	1	0
12	1	280	0	91	81	40.4	5	1	0	1	1	0
12	1	285	0	91	80	40.4	5	1	0	1	1	0
12	1	290	0	91	82	40.4	5	1	0	1	1	0
12	1	295	0	91	83	40.4	5	1	0	1	1	0
12	1	300	1	90	83	40.4	5	1	0	1	1	0
12	1	305	1	90	82	40.4	5	1	0	1	1	0
12	1	310	1	91	82	40.4	5	1	0	1	1	0
12	1	315	1	91	82	40.4	5	1	0	1	1	0
12	1	320	1	91	83	40.4	5	1	0	1	1	0
12	1	325	1	91	81	40.4	5	1	0	1	1	0
12	1	330	1	92	82	40.4	5	1	0	1	1	0
12	1	335	1	92	82	40.4	5	1	0	1	1	0
12	1	340	1	91	81	40.4	5	1	0	1	1	0
12	1	345	1	91	80	40.4	5	1	0	1	1	0
12	1	350	1	91	80	40.4	5	1	0	1	1	0
12	1	355	1	91	79	40.4	5	1	0	1	1	0
12	1	360	1	91	80	40.4	5	1	0	1	1	0
12	1	365	1	90	81	40.4	5	1	0	1	1	0
12	1	370	1	91	81	40.4	5	1	0	1	1	0
12	1	375	1	91	81	40.4	5	1	0	1	1	0
12	1	380	1	91	79	40.4	5	1	0	1	1	0
12	1	385	1	91	79	40.4	5	1	0	1	1	0
12	1	390	1	90	79	40.4	5	1	0	1	1	0
12	1	395	1	89	76	40.4	5	1	0	1	1	0
12	1	400	1	90	75	40.4	5	1	0	1	1	0
12	1	405	1	90	74	40.4	5	1	0	1	1	0
12	1	410	1	89	78	40.4	5	1	0	1	1	0
12	1	415	1	89	77	40.4	5	1	0	1	1	0
12	1	420	1	90	76	40.4	5	1	0	1	1	0
12	1	425	1	92	75	40.4	5	1	0	1	1	0
12	1	430	1	91	75	40.4	5	1	0	1	1	0
12	1	435	1	90	76	40.4	5	1	0	1	1	0
12	1	440	1	90	77	40.4	5	1	0	1	1	0
12	1	445	1	89	76	40.4	5	1	0	1	1	0
12	1	450	1	89	77	40.4	5	1	0	1	1	0
12	1	455	1	90	78	40.4	5	1	0	1	1	0
12	1	460	1	91	77	40.4	5	1	0	1	1	0
12	1	465	1	92	77	40.4	5	1	0	1	1	0
12	1	470	1	92	77	40.4	5	1	0	1	1	0
12	1	475	1	91	76	40.4	5	1	0	1	1	0
12	1	480	1	91	77	40.4	5	1	0	1	1	0
12	1	485	1	93	76	40.4	5	1	0	1	1	0
12	1	490	1	91	76	40.4	5	1	0	1	1	0
12	1	495	1	91	78	40.4	5	1	0	1	1	0
12	1	500	1	91	77	40.4	5	1	0	1	1	0
12	1	505	1	91	78	40.4	5	1	0	1	1	0
12	1	510	1	90	79	40.4	5	1	0	1	1	0
12	1	515	1	91	79	40.4	5	1	0	1	1	0
12	1	520	1	91	80	40.4	5	1	0	1	1	0
12	1	525	1	92	80	40.4	5	1	0	1	1	0
12	1	530	1	92	79	40.4	5	1	0	1	1	0
12	1	535	1	91	79	40.4	5	1	0	1	1	0
12	1	540	1	91	80	40.4	5	1	0	1	1	0
12	1	545	1	91	80	40.4	5	1	0	1	1	0
12	1	550	1	92	79	40.4	5	1	0	1	1	0
12	1	555	1	92	78	40.4	5	1	0	1	1	0
12	1	560	1	92	78	40.4	5	1	0	1	1	0
12	1	565	1	93	77	40.4	5	1	0	1	1	0
12	1	570	1	93	77	40.4	5	1	0	1	1	0
12	1	575	1	93	77	40.4	5	1	0	1	1	0
12	1	580	1	91	77	40.4	5	1	0	1	1	0
12	1	585	1	91	78	40.4	5	1	0	1	1	0
12	1	590	1	91	75	40.4	5	1	0	1	1	0
12	1	595	1	91	75	40.4	5	1	0	1	1	0
12	1	600	1	92	76	40.4	5	1	0	1	1	0
13	0	5	0	98	85.132	37.5	10	1				0
13	0	10	0	98.25	85.132	37.5	10	1				0
13	0	15	0	100.25	81.929	37.5	10	1				0
13	0	20	0	100.25	84.064	37.5	10	1				0
13	0	25	0	100.25	82.997	37.5	10	1				0
13	0	30	0	100.25	84.064	37.5	10	1				0
13	0	35	0	99.25	82.997	37.5	10	1				0
13	0	40	0	100.25	84.064	37.5	10	1				0
13	0	45	0	100.25	85.132	37.5	10	1				0
13	0	50	0	100.25	81.929	37.5	10	1				0
13	0	55	0	100.25	85.132	37.5	10	1				0
13	0	60	0	100.25	78.727	37.5	10	1				0
13	0	65	0	100.25	78.727	37.5	10	1				0
13	0	70	0	100.25	81.929	37.5	10	1				0
13	0	75	0	100.25	81.929	37.5	10	1				0
13	0	80	0	100.5	81.129	37.5	10	1				0
13	0	85	0	100.25	81.129	37.5	10	1				0
13	0	90	0	100.25	82.196	37.5	10	1				0
13	0	95	0	97.25	80.862	37.5	10	1				0
13	0	100	0	98.25	81.129	37.5	10	1				0
13	0	105	0	100.25	85.399	37.5	10	1				0
13	0	110	0	100.5	85.399	37.5	10	1				0
13	0	115	0	100.25	85.399	37.5	10	1				0
13	0	120	0	100.25	83.264	37.5	10	1				0
13	0	125	0	100.5	86.466	37.5	10	1				0
13	0	130	0	100.5	88.601	37.5	10	1				0
13	0	135	0	100.5	85.399	37.5	10	1				0
13	0	140	0	100.25	85.399	37.5	10	1				0
13	0	145	0	100.25	81.129	37.5	10	1				0
13	0	150	0	100.25	83.264	37.5	10	1				0
13	0	155	0	100.25	80.061	37.5	10	1				0
13	0	160	0	100.5	78.994	37.5	10	1				0
13	0	165	0	100.25	80.061	37.5	10	1				0
13	0	170	0		80.862	37.5	10	1				0
13	0	175	0	100.25	81.929	37.5	10	1				0
13	0	180	0	100.25	79.794	37.5	10	1				0
13	0	185	0	100.25	80.862	37.5	10	1				0
13	0	190	0	100.25	80.862	37.5	10	1				0
13	0	195	0	100.25	79.794	37.5	10	1				0
13	0	200	0		79.794	37.5	10	1				0
13	0	205	0		83.264	37.5	10	1				0
13	0	210	0		81.929	37.5	10	1				0
13	0	215	0		81.929	37.5	10	1				0
13	0	220	0	95	86.466	37.5	10	1				0
13	0	225	0	96	87.534	37.5	10	1				0
13	0	230	0	96	86.466	37.5	10	1				0
13	0	235	0	96	86.466	37.5	10	1				0
13	0	240	0	97	87.534	37.5	10	1				0
13	0	245	0	99.25	86.466	37.5	10	1				0
13	0	250	0	99	85.399	37.5	10	1				0
13	0	255	0	97	86.466	37.5	10	1				0
13	0	260	0	98	86.466	37.5	10	1				0
13	0	265	0	98.25	87.534	37.5	10	1				0
13	0	270	0	98.25	87.534	37.5	10	1				0
13	0	275	0	98.25	83.264	37.5	10	1				0
13	0	280	0	98.25	83.264	37.5	10	1				0
13	0	285	0	99	83.264	37.5	10	1				0
13	0	290	0	99	83.264	37.5	10	1				0
13	0	295	0	99.25	86.466	37.5	10	1				0
13	0	300	1	99	87.534	37.5	10	1				0
13	0	305	1	99.25	86.466	37.5	10	1				0
13	0	310	1	99.25	86.466	37.5	10	1				0
13	0	315	1	99.25	87.534	37.5	10	1				0
13	0	320	1	97	89.936	37.5	10	1				0
13	0	325	1	98	89.936	37.5	10	1				0
13	0	330	1	99.25	88.601	37.5	10	1				0
13	0	335	1	99.25	88.601	37.5	10	1				0
13	0	340	1	100.25	88.601	37.5	10	1				0
13	0	345	1	100.25	89.669	37.5	10	1				0
13	0	350	1	100.25	89.669	37.5	10	1				0
13	0	355	1	100.25	89.669	37.5	10	1				0
13	0	360	1	100.25	89.669	37.5	10	1				0
13	0	365	1	99.25	90.736	37.5	10	1				0
13	0	370	1	100.25	90.736	37.5	10	1				0
13	0	375	1	100.25	89.669	37.5	10	1				0
13	0	380	1	100.25	88.601	37.5	10	1				0
13	0	385	1	99.25	87.534	37.5	10	1				0
13	0	390	1	100.25	87.534	37.5	10	1				0
13	0	395	1	100.25	88.601	37.5	10	1				0
13	0	400	1	100.5	88.334	37.5	10	1				0
13	0	405	1	100.25	86.199	37.5	10	1				0
13	0	410	1	100.5	86.199	37.5	10	1				0
13	0	415	1	100.25	85.132	37.5	10	1				0
13	0	420	1	98.25	86.466	37.5	10	1				0
13	0	425	1	99.25	86.199	37.5	10	1				0
13	0	430	1	99.5	84.064	37.5	10	1				0
13	0	435	1	100.25	85.132	37.5	10	1				0
13	0	440	1	100.5	85.399	37.5	10	1				0
13	0	445	1	100.5	85.399	37.5	10	1				0
13	0	450	1	99.25	85.132	37.5	10	1				0
13	0	455	1	99.5	84.064	37.5	10	1				0
13	0	460	1	100.5	84.331	37.5	10	1				0
13	0	465	1	100.5	84.064	37.5	10	1				0
13	0	470	1	100.25	84.331	37.5	10	1				0
13	0	475	1	100.5	84.064	37.5	10	1				0
13	0	480	1	100.75	84.064	37.5	10	1				0
13	0	485	1	100.25	82.997	37.5	10	1				0
13	0	490	1	100.25	84.064	37.5	10	1				0
13	0	495	1	100.25	84.331	37.5	10	1				0
13	0	500	1	100.25	85.399	37.5	10	1				0
13	0	505	1	99.25	85.132	37.5	10	1				0
13	0	510	1	100.5	85.399	37.5	10	1				0
13	0	515	1	100.25	84.331	37.5	10	1				0
13	0	520	1	100.25	83.264	37.5	10	1				0
13	0	525	1	100.25	82.997	37.5	10	1				0
13	0	530	1	100.25	82.997	37.5	10	1				0
13	0	535	1	100.25	84.064	37.5	10	1				0
13	0	540	1	100.25	84.331	37.5	10	1				0
13	0	545	1	100.25	84.064	37.5	10	1				0
13	0	550	1	100.25	86.466	37.5	10	1				0
13	0	555	1	100.25	86.466	37.5	10	1				0
13	0	560	1	100.25	85.399	37.5	10	1				0
13	0	565	1	100.25	85.399	37.5	10	1				0
13	0	570	1	100.5	84.331	37.5	10	1				0
13	0	575	1	100.25	76.592	37.5	10	1				0
13	0	580	1	100.25	79.794	37.5	10	1				0
13	0	585	1	100.25	84.331	37.5	10	1				0
13	0	590	1	99.25	81.929	37.5	10	1				0
13	0	595	1	99.25	82.997	37.5	10	1				0
13	0	600	1	100.5	85.399	37.5	10	1				0
14	1	5	0	98	80	42.1	10	0	0	2	0	2
14	1	10	0	98	80	42.1	10	0	0	2	0	2
14	1	15	0	98	79	42.1	10	0	0	2	0	2
14	1	20	0	98	79	42.1	10	0	0	2	0	2
14	1	25	0	98	79	42.1	10	0	0	2	0	2
14	1	30	0	100	78	42.1	10	0	0	2	0	2
14	1	35	0	99	79	42.1	10	0	0	2	0	2
14	1	40	0	98	79	42.1	10	0	0	2	0	2
14	1	45	0	97	79	42.1	10	0	0	2	0	2
14	1	50	0	98	78	42.1	10	0	0	2	0	2
14	1	55	0	98	78	42.1	10	0	0	2	0	2
14	1	60	0	99	78	42.1	10	0	0	2	0	2
14	1	65	0	100	79	42.1	10	0	0	2	0	2
14	1	70	0	99	78	42.1	10	0	0	2	0	2
14	1	75	0	99	78	42.1	10	0	0	2	0	2
14	1	80	0	99	78	42.1	10	0	0	2	0	2
14	1	85	0	99	78	42.1	10	0	0	2	0	2
14	1	90	0	99	77	42.1	10	0	0	2	0	2
14	1	95	0	100	77	42.1	10	0	0	2	0	2
14	1	100	0	100	76	42.1	10	0	0	2	0	2
14	1	105	0	100	75	42.1	10	0	0	2	0	2
14	1	110	0	100	75	42.1	10	0	0	2	0	2
14	1	115	0	100	75	42.1	10	0	0	2	0	2
14	1	120	0	100	74	42.1	10	0	0	2	0	2
14	1	125	0	100	76	42.1	10	0	0	2	0	2
14	1	130	0	99	77	42.1	10	0	0	2	0	2
14	1	135	0	99	78	42.1	10	0	0	2	0	2
14	1	140	0	99	78	42.1	10	0	0	2	0	2
14	1	145	0	99	77	42.1	10	0	0	2	0	2
14	1	150	0	99	76	42.1	10	0	0	2	0	2
14	1	155	0	99	76	42.1	10	0	0	2	0	2
14	1	160	0	99	77	42.1	10	0	0	2	0	2
14	1	165	0	99	77	42.1	10	0	0	2	0	2
14	1	170	0	99	77	42.1	10	0	0	2	0	2
14	1	175	0	99	77	42.1	10	0	0	2	0	2
14	1	180	0	100	77	42.1	10	0	0	2	0	2
14	1	185	0	99	77	42.1	10	0	0	2	0	2
14	1	190	0	99	77	42.1	10	0	0	2	0	2
14	1	195	0	99	77	42.1	10	0	0	2	0	2
14	1	200	0	100	76	42.1	10	0	0	2	0	2
14	1	205	0	100	76	42.1	10	0	0	2	0	2
14	1	210	0	99	76	42.1	10	0	0	2	0	2
14	1	215	0	99	77	42.1	10	0	0	2	0	2
14	1	220	0		76	42.1	10	0	0	2	0	2
14	1	225	0		76	42.1	10	0	0	2	0	2
14	1	230	0	100	76	42.1	10	0	0	2	0	2
14	1	235	0	99	76	42.1	10	0	0	2	0	2
14	1	240	0	99	76	42.1	10	0	0	2	0	2
14	1	245	0	99	75	42.1	10	0	0	2	0	2
14	1	250	0	99	75	42.1	10	0	0	2	0	2
14	1	255	0	99	75	42.1	10	0	0	2	0	2
14	1	260	0	99	74	42.1	10	0	0	2	0	2
14	1	265	0	99	75	42.1	10	0	0	2	0	2
14	1	270	0	100	75	42.1	10	0	0	2	0	2
14	1	275	0	100	75	42.1	10	0	0	2	0	2
14	1	280	0	99	75	42.1	10	0	0	2	0	2
14	1	285	0	99	75	42.1	10	0	0	2	0	2
14	1	290	0	99	75	42.1	10	0	0	2	0	2
14	1	295	0	99	75	42.1	10	0	0	2	0	2
14	1	300	1	99	74	42.1	10	0	0	2	0	2
14	1	305	1	100	74	42.1	10	0	0	2	0	2
14	1	310	1	100	74	42.1	10	0	0	2	0	2
14	1	315	1	100	73	42.1	10	0	0	2	0	2
14	1	320	1	100	73	42.1	10	0	0	2	0	2
14	1	325	1	100	73	42.1	10	0	0	2	0	2
14	1	330	1	99	73	42.1	10	0	0	2	0	2
14	1	335	1	99	74	42.1	10	0	0	2	0	2
14	1	340	1	99	74	42.1	10	0	0	2	0	2
14	1	345	1	100	74	42.1	10	0	0	2	0	2
14	1	350	1	100	74	42.1	10	0	0	2	0	2
14	1	355	1	99	75	42.1	10	0	0	2	0	2
14	1	360	1	99	76	42.1	10	0	0	2	0	2
14	1	365	1	99	75	42.1	10	0	0	2	0	2
14	1	370	1	98	77	42.1	10	0	0	2	0	2
14	1	375	1	98	72	42.1	10	0	0	2	0	2
14	1	380	1	99	68	42.1	10	0	0	2	0	2
14	1	385	1	99	67	42.1	10	0	0	2	0	2
14	1	390	1	99	68	42.1	10	0	0	2	0	2
14	1	395	1	99	68	42.1	10	0	0	2	0	2
14	1	400	1	99	69	42.1	10	0	0	2	0	2
14	1	405	1	99	69	42.1	10	0	0	2	0	2
14	1	410	1	99	69	42.1	10	0	0	2	0	2
14	1	415	1	99	68	42.1	10	0	0	2	0	2
14	1	420	1	99	69	42.1	10	0	0	2	0	2
14	1	425	1	99	70	42.1	10	0	0	2	0	2
14	1	430	1	99	70	42.1	10	0	0	2	0	2
14	1	435	1	100	69	42.1	10	0	0	2	0	2
14	1	440	1	100	68	42.1	10	0	0	2	0	2
14	1	445	1	99	68	42.1	10	0	0	2	0	2
14	1	450	1	99	67	42.1	10	0	0	2	0	2
14	1	455	1	99	66	42.1	10	0	0	2	0	2
14	1	460	1	0	66	42.1	10	0	0	2	0	2
14	1	465	1	0	67	42.1	10	0	0	2	0	2
14	1	470	1	91	68	42.1	10	0	0	2	0	2
14	1	475	1	91	68	42.1	10	0	0	2	0	2
14	1	480	1	100	67	42.1	10	0	0	2	0	2
14	1	485	1	100	67	42.1	10	0	0	2	0	2
14	1	490	1	100	66	42.1	10	0	0	2	0	2
14	1	495	1	100	66	42.1	10	0	0	2	0	2
14	1	500	1	100	66	42.1	10	0	0	2	0	2
14	1	505	1	100	67	42.1	10	0	0	2	0	2
14	1	510	1	100	67	42.1	10	0	0	2	0	2
14	1	515	1	99	68	42.1	10	0	0	2	0	2
14	1	520	1	97	68	42.1	10	0	0	2	0	2
14	1	525	1	90	67	42.1	10	0	0	2	0	2
14	1	530	1	90	67	42.1	10	0	0	2	0	2
14	1	535	1	96	68	42.1	10	0	0	2	0	2
14	1	540	1	98	68	42.1	10	0	0	2	0	2
14	1	545	1	98	69	42.1	10	0	0	2	0	2
14	1	550	1	96	70	42.1	10	0	0	2	0	2
14	1	555	1	94	70	42.1	10	0	0	2	0	2
14	1	560	1	93	69	42.1	10	0	0	2	0	2
14	1	565	1	83	69	42.1	10	0	0	2	0	2
14	1	570	1	78	69	42.1	10	0	0	2	0	2
14	1	575	1	78	69	42.1	10	0	0	2	0	2
14	1	580	1	78	69	42.1	10	0	0	2	0	2
14	1	585	1	78	71	42.1	10	0	0	2	0	2
14	1	590	1	78	69	42.1	10	0	0	2	0	2
14	1	595	1	78	69	42.1	10	0	0	2	0	2
14	1	600	1	78	69	42.1	10	0	0	2	0	2
15	1	5	0	97	75	37	0	0	1	4	1	1
15	1	10	0	96	74	37	0	0	1	4	1	1
15	1	15	0	96	74	37	0	0	1	4	1	1
15	1	20	0	97	70	37	0	0	1	4	1	1
15	1	25	0	98	66	37	0	0	1	4	1	1
15	1	30	0	98	66	37	0	0	1	4	1	1
15	1	35	0	97	67	37	0	0	1	4	1	1
15	1	40	0	97	67	37	0	0	1	4	1	1
15	1	45	0	95	68	37	0	0	1	4	1	1
15	1	50	0	94	65	37	0	0	1	4	1	1
15	1	55	0	93	67	37	0	0	1	4	1	1
15	1	60	0	92	70	37	0	0	1	4	1	1
15	1	65	0	95	70	37	0	0	1	4	1	1
15	1	70	0	96	69	37	0	0	1	4	1	1
15	1	75	0	95	70	37	0	0	1	4	1	1
15	1	80	0	96	69	37	0	0	1	4	1	1
15	1	85	0	97	71	37	0	0	1	4	1	1
15	1	90	0	96	71	37	0	0	1	4	1	1
15	1	95	0	97	71	37	0	0	1	4	1	1
15	1	100	0	97	72	37	0	0	1	4	1	1
15	1	105	0	98	70	37	0	0	1	4	1	1
15	1	110	0	98	75	37	0	0	1	4	1	1
15	1	115	0	97	71	37	0	0	1	4	1	1
15	1	120	0	97	71	37	0	0	1	4	1	1
15	1	125	0	98		37	0	0	1	4	1	1
15	1	130	0		71	37	0	0	1	4	1	1
15	1	135	0	98	77	37	0	0	1	4	1	1
15	1	140	0	98	70	37	0	0	1	4	1	1
15	1	145	0	98	72	37	0	0	1	4	1	1
15	1	150	0	95	75	37	0	0	1	4	1	1
15	1	155	0	95	74	37	0	0	1	4	1	1
15	1	160	0	96	77	37	0	0	1	4	1	1
15	1	165	0	97	75	37	0	0	1	4	1	1
15	1	170	0	98	76	37	0	0	1	4	1	1
15	1	175	0	98	73	37	0	0	1	4	1	1
15	1	180	0	98	76	37	0	0	1	4	1	1
15	1	185	0	97	74	37	0	0	1	4	1	1
15	1	190	0	96	72	37	0	0	1	4	1	1
15	1	195	0	96	73	37	0	0	1	4	1	1
15	1	200	0	96	74	37	0	0	1	4	1	1
15	1	205	0	96	73	37	0	0	1	4	1	1
15	1	210	0	96	76	37	0	0	1	4	1	1
15	1	215	0	96	75	37	0	0	1	4	1	1
15	1	220	0	96	74	37	0	0	1	4	1	1
15	1	225	0	96	75	37	0	0	1	4	1	1
15	1	230	0	97	74	37	0	0	1	4	1	1
15	1	235	0	98	75	37	0	0	1	4	1	1
15	1	240	0	98	71	37	0	0	1	4	1	1
15	1	245	0	98	76	37	0	0	1	4	1	1
15	1	250	0	98	75	37	0	0	1	4	1	1
15	1	255	0	98	74	37	0	0	1	4	1	1
15	1	260	0	98	73	37	0	0	1	4	1	1
15	1	265	0	98	75	37	0	0	1	4	1	1
15	1	270	0	98	75	37	0	0	1	4	1	1
15	1	275	0	97	74	37	0	0	1	4	1	1
15	1	280	0	97	74	37	0	0	1	4	1	1
15	1	285	0	97	74	37	0	0	1	4	1	1
15	1	290	0	97	73	37	0	0	1	4	1	1
15	1	295	0	97	73	37	0	0	1	4	1	1
15	1	300	1	97	73	37	0	0	1	4	1	1
15	1	305	1	97	72	37	0	0	1	4	1	1
15	1	310	1	97	74	37	0	0	1	4	1	1
15	1	315	1	97	74	37	0	0	1	4	1	1
15	1	320	1	96	70	37	0	0	1	4	1	1
15	1	325	1	96	73	37	0	0	1	4	1	1
15	1	330	1	97	77	37	0	0	1	4	1	1
15	1	335	1	97	74	37	0	0	1	4	1	1
15	1	340	1	96	72	37	0	0	1	4	1	1
15	1	345	1	96	73	37	0	0	1	4	1	1
15	1	350	1	96	71	37	0	0	1	4	1	1
15	1	355	1	96	74	37	0	0	1	4	1	1
15	1	360	1	97	74	37	0	0	1	4	1	1
15	1	365	1	97	72	37	0	0	1	4	1	1
15	1	370	1	97	72	37	0	0	1	4	1	1
15	1	375	1	97	69	37	0	0	1	4	1	1
15	1	380	1	97	69	37	0	0	1	4	1	1
15	1	385	1	97	64	37	0	0	1	4	1	1
15	1	390	1	97	65	37	0	0	1	4	1	1
15	1	395	1	97	67	37	0	0	1	4	1	1
15	1	400	1	96	71	37	0	0	1	4	1	1
15	1	405	1	95	69	37	0	0	1	4	1	1
15	1	410	1	96	66	37	0	0	1	4	1	1
15	1	415	1	96	71	37	0	0	1	4	1	1
15	1	420	1	97	69	37	0	0	1	4	1	1
15	1	425	1	97	67	37	0	0	1	4	1	1
15	1	430	1	97	68	37	0	0	1	4	1	1
15	1	435	1	97	66	37	0	0	1	4	1	1
15	1	440	1	97	70	37	0	0	1	4	1	1
15	1	445	1	97	69	37	0	0	1	4	1	1
15	1	450	1	96	66	37	0	0	1	4	1	1
15	1	455	1	97	65	37	0	0	1	4	1	1
15	1	460	1	97	66	37	0	0	1	4	1	1
15	1	465	1	96	68	37	0	0	1	4	1	1
15	1	470	1	96	69	37	0	0	1	4	1	1
15	1	475	1	96	67	37	0	0	1	4	1	1
15	1	480	1	97	69	37	0	0	1	4	1	1
15	1	485	1	97	67	37	0	0	1	4	1	1
15	1	490	1	97	69	37	0	0	1	4	1	1
15	1	495	1	97	67	37	0	0	1	4	1	1
15	1	500	1	97	67	37	0	0	1	4	1	1
15	1	505	1	97	67	37	0	0	1	4	1	1
15	1	510	1	97	68	37	0	0	1	4	1	1
15	1	515	1	97	68	37	0	0	1	4	1	1
15	1	520	1	97	69	37	0	0	1	4	1	1
15	1	525	1	97	67	37	0	0	1	4	1	1
15	1	530	1	97	70	37	0	0	1	4	1	1
15	1	535	1	97	71	37	0	0	1	4	1	1
15	1	540	1	96	69	37	0	0	1	4	1	1
15	1	545	1	96	71	37	0	0	1	4	1	1
15	1	550	1	96	69	37	0	0	1	4	1	1
15	1	555	1	96	69	37	0	0	1	4	1	1
15	1	560	1	97	68	37	0	0	1	4	1	1
15	1	565	1	97	69	37	0	0	1	4	1	1
15	1	570	1	97	69	37	0	0	1	4	1	1
15	1	575	1	96	69	37	0	0	1	4	1	1
15	1	580	1	97	70	37	0	0	1	4	1	1
15	1	585	1	97	68	37	0	0	1	4	1	1
15	1	590	1	97	69	37	0	0	1	4	1	1
15	1	595	1	97	68	37	0	0	1	4	1	1
15	1	600	1	97	70	37	0	0	1	4	1	1
16	1	5	0	89	61	39.2	0	1	0	1	1	1
16	1	10	0	89	59	39.2	0	1	0	1	1	1
16	1	15	0	90	60	39.2	0	1	0	1	1	1
16	1	20	0	90	58	39.2	0	1	0	1	1	1
16	1	25	0	87	57	39.2	0	1	0	1	1	1
16	1	30	0	85	53	39.2	0	1	0	1	1	1
16	1	35	0	79	52	39.2	0	1	0	1	1	1
16	1	40	0	79	53	39.2	0	1	0	1	1	1
16	1	45	0	72	56	39.2	0	1	0	1	1	1
16	1	50	0	71	57	39.2	0	1	0	1	1	1
16	1	55	0	73	58	39.2	0	1	0	1	1	1
16	1	60	0	85	59	39.2	0	1	0	1	1	1
16	1	65	0	86	59	39.2	0	1	0	1	1	1
16	1	70	0	86	60	39.2	0	1	0	1	1	1
16	1	75	0	86	61	39.2	0	1	0	1	1	1
16	1	80	0	86	63	39.2	0	1	0	1	1	1
16	1	85	0	85	62	39.2	0	1	0	1	1	1
16	1	90	0	86	62	39.2	0	1	0	1	1	1
16	1	95	0	86	63	39.2	0	1	0	1	1	1
16	1	100	0	87	63	39.2	0	1	0	1	1	1
16	1	105	0	87	63	39.2	0	1	0	1	1	1
16	1	110	0	87	62	39.2	0	1	0	1	1	1
16	1	115	0	87	61	39.2	0	1	0	1	1	1
16	1	120	0	87	62	39.2	0	1	0	1	1	1
16	1	125	0	88	61	39.2	0	1	0	1	1	1
16	1	130	0	88	61	39.2	0	1	0	1	1	1
16	1	135	0	88	61	39.2	0	1	0	1	1	1
16	1	140	0	88	61	39.2	0	1	0	1	1	1
16	1	145	0	88	62	39.2	0	1	0	1	1	1
16	1	150	0	88	63	39.2	0	1	0	1	1	1
16	1	155	0	88	64	39.2	0	1	0	1	1	1
16	1	160	0	88	64	39.2	0	1	0	1	1	1
16	1	165	0	88	64	39.2	0	1	0	1	1	1
16	1	170	0	87	63	39.2	0	1	0	1	1	1
16	1	175	0	87	64	39.2	0	1	0	1	1	1
16	1	180	0	87	63	39.2	0	1	0	1	1	1
16	1	185	0	87	63	39.2	0	1	0	1	1	1
16	1	190	0	86	60	39.2	0	1	0	1	1	1
16	1	195	0	86	58	39.2	0	1	0	1	1	1
16	1	200	0	85	60	39.2	0	1	0	1	1	1
16	1	205	0	84	62	39.2	0	1	0	1	1	1
16	1	210	0	84	61	39.2	0	1	0	1	1	1
16	1	215	0	85	61	39.2	0	1	0	1	1	1
16	1	220	0	87	62	39.2	0	1	0	1	1	1
16	1	225	0		63	39.2	0	1	0	1	1	1
16	1	230	0	87	63	39.2	0	1	0	1	1	1
16	1	235	0	87	65	39.2	0	1	0	1	1	1
16	1	240	0		65	39.2	0	1	0	1	1	1
16	1	245	0		66	39.2	0	1	0	1	1	1
16	1	250	0		65	39.2	0	1	0	1	1	1
16	1	255	0		64	39.2	0	1	0	1	1	1
16	1	260	0		64	39.2	0	1	0	1	1	1
16	1	265	0		66	39.2	0	1	0	1	1	1
16	1	270	0		66	39.2	0	1	0	1	1	1
16	1	275	0		66	39.2	0	1	0	1	1	1
16	1	280	0		66	39.2	0	1	0	1	1	1
16	1	285	0		65	39.2	0	1	0	1	1	1
16	1	290	0		64	39.2	0	1	0	1	1	1
16	1	295	0		62	39.2	0	1	0	1	1	1
16	1	300	1		62	39.2	0	1	0	1	1	1
16	1	305	1		62	39.2	0	1	0	1	1	1
16	1	310	1		62	39.2	0	1	0	1	1	1
16	1	315	1		62	39.2	0	1	0	1	1	1
16	1	320	1		63	39.2	0	1	0	1	1	1
16	1	325	1		64	39.2	0	1	0	1	1	1
16	1	330	1		64	39.2	0	1	0	1	1	1
16	1	335	1		63	39.2	0	1	0	1	1	1
16	1	340	1		63	39.2	0	1	0	1	1	1
16	1	345	1		63	39.2	0	1	0	1	1	1
16	1	350	1		64	39.2	0	1	0	1	1	1
16	1	355	1		63	39.2	0	1	0	1	1	1
16	1	360	1		63	39.2	0	1	0	1	1	1
16	1	365	1		64	39.2	0	1	0	1	1	1
16	1	370	1		64	39.2	0	1	0	1	1	1
16	1	375	1		63	39.2	0	1	0	1	1	1
16	1	380	1		63	39.2	0	1	0	1	1	1
16	1	385	1		63	39.2	0	1	0	1	1	1
16	1	390	1		65	39.2	0	1	0	1	1	1
16	1	395	1		63	39.2	0	1	0	1	1	1
16	1	400	1		63	39.2	0	1	0	1	1	1
16	1	405	1		62	39.2	0	1	0	1	1	1
16	1	410	1		63	39.2	0	1	0	1	1	1
16	1	415	1		62	39.2	0	1	0	1	1	1
16	1	420	1	88	61	39.2	0	1	0	1	1	1
16	1	425	1	87	61	39.2	0	1	0	1	1	1
16	1	430	1	87	61	39.2	0	1	0	1	1	1
16	1	435	1	85	59	39.2	0	1	0	1	1	1
16	1	440	1	82	62	39.2	0	1	0	1	1	1
16	1	445	1	81	57	39.2	0	1	0	1	1	1
16	1	450	1	81	60	39.2	0	1	0	1	1	1
16	1	455	1	81	61	39.2	0	1	0	1	1	1
16	1	460	1	81	59	39.2	0	1	0	1	1	1
16	1	465	1	82	61	39.2	0	1	0	1	1	1
16	1	470	1	87	63	39.2	0	1	0	1	1	1
16	1	475	1	87	60	39.2	0	1	0	1	1	1
16	1	480	1	87	59	39.2	0	1	0	1	1	1
16	1	485	1	87	62	39.2	0	1	0	1	1	1
16	1	490	1	85	57	39.2	0	1	0	1	1	1
16	1	495	1	86	59	39.2	0	1	0	1	1	1
16	1	500	1	84	60	39.2	0	1	0	1	1	1
16	1	505	1	84	59	39.2	0	1	0	1	1	1
16	1	510	1	83	58	39.2	0	1	0	1	1	1
16	1	515	1	82	59	39.2	0	1	0	1	1	1
16	1	520	1	77	59	39.2	0	1	0	1	1	1
16	1	525	1	78	59	39.2	0	1	0	1	1	1
16	1	530	1	82	59	39.2	0	1	0	1	1	1
16	1	535	1	81	58	39.2	0	1	0	1	1	1
16	1	540	1	82	58	39.2	0	1	0	1	1	1
16	1	545	1	82	60	39.2	0	1	0	1	1	1
16	1	550	1	85	60	39.2	0	1	0	1	1	1
16	1	555	1	87	60	39.2	0	1	0	1	1	1
16	1	560	1	85	59	39.2	0	1	0	1	1	1
16	1	565	1	80	60	39.2	0	1	0	1	1	1
16	1	570	1	81	60	39.2	0	1	0	1	1	1
16	1	575	1	81	59	39.2	0	1	0	1	1	1
16	1	580	1	78	59	39.2	0	1	0	1	1	1
16	1	585	1	81	59	39.2	0	1	0	1	1	1
16	1	590	1	82	60	39.2	0	1	0	1	1	1
16	1	595	1	81	59	39.2	0	1	0	1	1	1
16	1	600	1	82	58	39.2	0	1	0	1	1	1
17	0	5	0	100	77.003	38.4	4	1				5
17	0	10	0	99.751	77.003	38.4	4	1				5
17	0	15	0	100	72.99	38.4	4	1				5
17	0	20	0	100	65.716	38.4	4	1				5
17	0	25	0	100	71.987	38.4	4	1				5
17	0	30	0	100	72.99	38.4	4	1				5
17	0	35	0	100	71.987	38.4	4	1				5
17	0	40	0	100	72.99	38.4	4	1				5
17	0	45	0	99.751	72.99	38.4	4	1				5
17	0	50	0	100	72.99	38.4	4	1				5
17	0	55	0	100	73.993	38.4	4	1				5
17	0	60	0	100	72.99	38.4	4	1				5
17	0	65	0	98.753	72.99	38.4	4	1				5
17	0	70	0	100	72.99	38.4	4	1				5
17	0	75	0	100	78.007	38.4	4	1				5
17	0	80	0	100	75.248	38.4	4	1				5
17	0	85	0	100	74.997	38.4	4	1				5
17	0	90	0	100	74.997	38.4	4	1				5
17	0	95	0	99.751	71.987	38.4	4	1				5
17	0	100	0	100	72.99	38.4	4	1				5
17	0	105	0	100	71.987	38.4	4	1				5
17	0	110	0	100	71.987	38.4	4	1				5
17	0	115	0	99.002	72.99	38.4	4	1				5
17	0	120	0	99.002	70.983	38.4	4	1				5
17	0	125	0	100	70.983	38.4	4	1				5
17	0	130	0	100	77.003	38.4	4	1				5
17	0	135	0	100	73.993	38.4	4	1				5
17	0	140	0	100	73.993	38.4	4	1				5
17	0	145	0	99.751	73.993	38.4	4	1				5
17	0	150	0	99.002	71.987	38.4	4	1				5
17	0	155	0	95.761	74.997	38.4	4	1				5
17	0	160	0	98.753	74.997	38.4	4	1				5
17	0	165	0	100	74.997	38.4	4	1				5
17	0	170	0	100	72.99	38.4	4	1				5
17	0	175	0	100	72.99	38.4	4	1				5
17	0	180	0	100	73.993	38.4	4	1				5
17	0	185	0	100	73.993	38.4	4	1				5
17	0	190	0	100	72.99	38.4	4	1				5
17	0	195	0	99.751	72.99	38.4	4	1				5
17	0	200	0	99.751	74.997	38.4	4	1				5
17	0	205	0	100	73.993	38.4	4	1				5
17	0	210	0	100	74.997	38.4	4	1				5
17	0	215	0	98.753	72.739	38.4	4	1				5
17	0	220	0	98.753	73.993	38.4	4	1				5
17	0	225	0	99.002	72.99	38.4	4	1				5
17	0	230	0	98.753	70.983	38.4	4	1				5
17	0	235	0	97.756	70.983	38.4	4	1				5
17	0	240	0	97.756	77.003	38.4	4	1				5
17	0	245	0	99.002	76	38.4	4	1				5
17	0	250	0	100	76	38.4	4	1				5
17	0	255	0	100	72.99	38.4	4	1				5
17	0	260	0	99.002	72.99	38.4	4	1				5
17	0	265	0	99.002	71.987	38.4	4	1				5
17	0	270	0	99.002	73.993	38.4	4	1				5
17	0	275	0	100	75.248	38.4	4	1				5
17	0	280	0	100	72.99	38.4	4	1				5
17	0	285	0	99.252	74.244	38.4	4	1				5
17	0	290	0	99.751	74.997	38.4	4	1				5
17	0	295	0	100	72.99	38.4	4	1				5
17	0	300	1	99.751	74.997	38.4	4	1				5
17	0	305	1	100	71.987	38.4	4	1				5
17	0	310	1	100	73.993	38.4	4	1				5
17	0	315	1	99.751	68.977	38.4	4	1				5
17	0	320	1	100	67.974	38.4	4	1				5
17	0	325	1	99.002	71.987	38.4	4	1				5
17	0	330	1	100	68.977	38.4	4	1				5
17	0	335	1	99.252	70.231	38.4	4	1				5
17	0	340	1	98.753	69.98	38.4	4	1				5
17	0	345	1	99.751	73.993	38.4	4	1				5
17	0	350	1	99.751	73.993	38.4	4	1				5
17	0	355	1	100	71.987	38.4	4	1				5
17	0	360	1	100	72.99	38.4	4	1				5
17	0	365	1	98.753	73.993	38.4	4	1				5
17	0	370	1	100	73.993	38.4	4	1				5
17	0	375	1	100	73.993	38.4	4	1				5
17	0	380	1	100	76	38.4	4	1				5
17	0	385	1	100	77.003	38.4	4	1				5
17	0	390	1	100	76	38.4	4	1				5
17	0	395	1	99.751	76	38.4	4	1				5
[truncated: 3,282 more rows]

## Sheet: FTOE
SID	Group; 0=control; 1=CHD	Time	Posture; 0=supine; 1= sitting	spO2	rScO2	FTOE
1	0	5	0	99.251	90.257	0.0906187
1	0	10	0	99.251	89	0.103284
1	0	15	0	99.251	87.994	0.11342
1	0	20	0	100.26	87.994	0.122342
1	0	25	0	100.26	88.246	0.119828
1	0	30	0	100.26	89	0.112308
1	0	35	0	99.251	89.251	0.100755
1	0	40	0	99.251	88.246	0.11088
1	0	45	0	99.251	88.246	0.11088
1	0	50	0	100.26	88.246	0.119828
1	0	55	0	100.26	87.994	0.122342
1	0	60	0	99	89	0.10101
1	0	65	0	99	89.251	0.0984747
1	0	70	0	99	90.257	0.0883131
1	0	75	0	99	90.006	0.0908485
1	0	80	0	97.995	91.263	0.0686974
1	0	85	0	97.995	91.263	0.0686974
1	0	90	0	97.995	91.263	0.0686974
1	0	95	0	99	92.268	0.068
1	0	100	0	99.251	92.268	0.070357
1	0	105	0	98.246	91.263	0.0710767
1	0	110	0	97.995	92.268	0.0584418
1	0	115	0	98.246	92.268	0.0608473
1	0	120	0	97.995	91.263	0.0686974
1	0	125	0	98.246	90.257	0.0813163
1	0	130	0	99	90.257	0.0883131
1	0	135	0	98.246	91.263	0.0710767
1	0	140	0	98.246	90.257	0.0813163
1	0	145	0	99.251	90.257	0.0906187
1	0	150	0	99.251	90.257	0.0906187
1	0	155	0	99.251	90.257	0.0906187
1	0	160	0	98.246	89.251	0.0915559
1	0	165	0	98.246	89.251	0.0915559
1	0	170	0	98.246	89.251	0.0915559
1	0	175	0	97.995	85.229	0.130272
1	0	180	0	97.995	86.234	0.120016
1	0	185	0	98.246	82.966	0.155528
1	0	190	0	98.246	84.977	0.135059
1	0	195	0	98.246	81.96	0.165768
1	0	200	0	97.241	82.212	0.154554
1	0	205	0	98.246	84.223	0.142734
1	0	210	0	100.51	87.24	0.132027
1	0	215	0	100.26	87.24	0.129862
1	0	220	0	98.246	87.24	0.112025
1	0	225	0	98.246	87.24	0.112025
1	0	230	0	97.241	83.218	0.144209
1	0	235	0	100.51	83.218	0.172043
1	0	240	0	100.51	83.218	0.172043
1	0	245	0	100.51	83.218	0.172043
1	0	250	0	100.26	84.223	0.159954
1	0	255	0	100.51	84.223	0.162044
1	0	260	0	100.51	84.223	0.162044
1	0	265	0	100.51	84.223	0.162044
1	0	270	0	100.26	85.229	0.14992
1	0	275	0	100.51	85.229	0.152035
1	0	280	0	100.51	85.229	0.152035
1	0	285	0	100.51	82.966	0.17455
1	0	290	0	100.51	85.229	0.152035
1	0	295	0	100.26	86.234	0.139896
1	0	300	1	100.26	83.972	0.162458
1	0	305	1	100.26	84.223	0.159954
1	0	310	1	100.51	82.966	0.17455
1	0	315	1	100.26	82.966	0.172492
1	0	320	1	100.51	84.223	0.162044
1	0	325	1	100.26	84.223	0.159954
1	0	330	1	100.26	84.223	0.159954
1	0	335	1	100.51	86.234	0.142036
1	0	340	1	100.26	86.234	0.139896
1	0	345	1	100.51	86.234	0.142036
1	0	350	1	100.26	87.24	0.129862
1	0	355	1	100.26	87.24	0.129862
1	0	360	1	100.26	87.24	0.129862
1	0	365	1	100.26	87.24	0.129862
1	0	370	1	100.26	87.24	0.129862
1	0	375	1	100.26	88.246	0.119828
1	0	380	1	100.26	88.246	0.119828
1	0	385	1	100.26	88.246	0.119828
1	0	390	1	100.26	89.251	0.109805
1	0	395	1	100.26	90.257	0.0997706
1	0	400	1	100.26	88.246	0.119828
1	0	405	1	100.51	88.246	0.122018
1	0	410	1	100.51	88.246	0.122018
1	0	415	1	100.26	89.251	0.109805
1	0	420	1	100.01	89.251	0.107579
1	0	425	1	100.26	88.246	0.119828
1	0	430	1	100.26	88.246	0.119828
1	0	435	1	100.26	87.994	0.122342
1	0	440	1	100.26	90.257	0.0997706
1	0	445	1	100.26	89.754	0.104788
1	0	450	1	100.26	90.257	0.0997706
1	0	455	1	100.26	88.246	0.119828
1	0	460	1	100.26	89.251	0.109805
1	0	465	1	100.26	89.503	0.107291
1	0	470	1	100.26	89.251	0.109805
1	0	475	1	100.26	88.246	0.119828
1	0	480	1	100.26	88.246	0.119828
1	0	485	1	100.26	88.246	0.119828
1	0	490	1	99.251	91.514	0.0779539
1	0	495	1	100.51	93.274	0.0719928
1	0	500	1	100.26	90.508	0.0972671
1	0	505	1	100.51	89.251	0.112019
1	0	510	1	100.26	89.251	0.109805
1	0	515	1	100.26	90.257	0.0997706
1	0	520	1	100.26	89.251	0.109805
1	0	525	1	100.26	91.263	0.0897367
1	0	530	1	100.26	91.263	0.0897367
1	0	535	1	100.26	91.263	0.0897367
1	0	540	1	100.26	91.263	0.0897367
1	0	545	1	100.26	91.263	0.0897367
1	0	550	1	100.26	92.268	0.0797127
1	0	555	1	100.26	92.268	0.0797127
1	0	560	1	100.51	92.268	0.0820018
1	0	565	1	100.51	92.268	0.0820018
1	0	570	1	100.51	91.263	0.0920008
1	0	575	1	100.51	91.263	0.0920008
1	0	580	1	100.26	91.263	0.0897367
1	0	585	1	99.251	91.263	0.0804828
1	0	590	1	99.503	90.257	0.0929218
1	0	595	1	98.497	90.257	0.0836574
1	0	600	1	96.236	89.251	0.072582
2	1	5	0	86	57	0.337209
2	1	10	0	86	58	0.325581
2	1	15	0	86	58	0.325581
2	1	20	0	86	58	0.325581
2	1	25	0	86	57	0.337209
2	1	30	0	86	56	0.348837
2	1	35	0	86	56	0.348837
2	1	40	0	87	53	0.390805
2	1	45	0	87	55	0.367816
2	1	50	0	83	56	0.325301
2	1	55	0	83	56	0.325301
2	1	60	0	84	55	0.345238
2	1	65	0	83	56	0.325301
2	1	70	0	83	57	0.313253
2	1	75	0	83	57	0.313253
2	1	80	0	85	56	0.341176
2	1	85	0	85	57	0.329412
2	1	90	0	84	56	0.333333
2	1	95	0	83	58	0.301205
2	1	100	0	83	58	0.301205
2	1	105	0	85	58	0.317647
2	1	110	0	86	59	0.313953
2	1	115	0	87	55	0.367816
2	1	120	0	87	55	0.367816
2	1	125	0	86	55	0.360465
2	1	130	0	86	57	0.337209
2	1	135	0	85	55	0.352941
2	1	140	0	85	55	0.352941
2	1	145	0	84	56	0.333333
2	1	150	0	85	56	0.341176
2	1	155	0	84	56	0.333333
2	1	160	0	84	54	0.357143
2	1	165	0	84	54	0.357143
2	1	170	0	85	53	0.376471
2	1	175	0	85	53	0.376471
2	1	180	0	85	56	0.341176
2	1	185	0	85	56	0.341176
2	1	190	0	85	56	0.341176
2	1	195	0	84	56	0.333333
2	1	200	0	84	55	0.345238
2	1	205	0	84	56	0.333333
2	1	210	0	84	56	0.333333
2	1	215	0	84	56	0.333333
2	1	220	0	84	55	0.345238
2	1	225	0	85	54	0.364706
2	1	230	0	84	55	0.345238
2	1	235	0	83	52	0.373494
2	1	240	0	83	55	0.337349
2	1	245	0	83	59	0.289157
2	1	250	0	83	57	0.313253
2	1	255	0	83	57	0.313253
2	1	260	0	83	57	0.313253
2	1	265	0	83	54	0.349398
2	1	270	0	83	53	0.361446
2	1	275	0	84	54	0.357143
2	1	280	0	84	51	0.392857
2	1	285	0	83	54	0.349398
2	1	290	0	81	54	0.333333
2	1	295	0	81	53	0.345679
2	1	300	1	81	53	0.345679
2	1	305	1	81	52	0.358025
2	1	310	1	82	55	0.329268
2	1	315	1	82	56	0.317073
2	1	320	1	82	56	0.317073
2	1	325	1	82	56	0.317073
2	1	330	1	82	55	0.329268
2	1	335	1	83	55	0.337349
2	1	340	1	83	56	0.325301
2	1	345	1	82	57	0.304878
2	1	350	1	82	56	0.317073
2	1	355	1	82	57	0.304878
2	1	360	1	82	57	0.304878
2	1	365	1	83	49	0.409639
2	1	370	1	83	60	0.277108
2	1	375	1	83	58	0.301205
2	1	380	1	83	59	0.289157
2	1	385	1	83	56	0.325301
2	1	390	1	83	59	0.289157
2	1	395	1	83	54	0.349398
2	1	400	1	82	44	0.463415
2	1	405	1	83	48	0.421687
2	1	410	1	83	49	0.409639
2	1	415	1	83	57	0.313253
2	1	420	1	83	56	0.325301
2	1	425	1	83	55	0.337349
2	1	430	1	83	55	0.337349
2	1	435	1	83	58	0.301205
2	1	440	1	83	60	0.277108
2	1	445	1	83	57	0.313253
2	1	450	1	84	54	0.357143
2	1	455	1	85	54	0.364706
2	1	460	1	85	58	0.317647
2	1	465	1	85	57	0.329412
2	1	470	1	85	60	0.294118
2	1	475	1	85	59	0.305882
2	1	480	1	84	59	0.297619
2	1	485	1	84	61	0.27381
2	1	490	1	85	60	0.294118
2	1	495	1	85	61	0.282353
2	1	500	1	85	60	0.294118
2	1	505	1	85	57	0.329412
2	1	510	1	85	59	0.305882
2	1	515	1	85	59	0.305882
2	1	520	1	85	54	0.364706
2	1	525	1	85	55	0.352941
2	1	530	1	85	56	0.341176
2	1	535	1	85	55	0.352941
2	1	540	1	85	55	0.352941
2	1	545	1	85	54	0.364706
2	1	550	1	85	53	0.376471
2	1	555	1	84	53	0.369048
2	1	560	1	84	59	0.297619
2	1	565	1	85	57	0.329412
2	1	570	1	84	55	0.345238
2	1	575	1	84	55	0.345238
2	1	580	1	84	57	0.321429
2	1	585	1	84	57	0.321429
2	1	590	1	86	52	0.395349
2	1	595	1	86	57	0.337209
2	1	600	1	85	61	0.282353
3	1	5	0	99	77	0.222222
3	1	10	0	99	77	0.222222
3	1	15	0	99	77	0.222222
3	1	20	0	99	78	0.212121
3	1	25	0	100	76	0.24
3	1	30	0	99	75	0.242424
3	1	35	0	99	74	0.252525
3	1	40	0	99	77	0.222222
3	1	45	0	99	76	0.232323
3	1	50	0	99	79	0.20202
3	1	55	0	100	76	0.24
3	1	60	0	99	74	0.252525
3	1	65	0	99	77	0.222222
3	1	70	0	99	75	0.242424
3	1	75	0	99	75	0.242424
3	1	80	0	99	74	0.252525
3	1	85	0	99	77	0.222222
3	1	90	0	99	75	0.242424
3	1	95	0	99	77	0.222222
3	1	100	0	99	74	0.252525
3	1	105	0	100	76	0.24
3	1	110	0	99	76	0.232323
3	1	115	0	99	76	0.232323
3	1	120	0	99	75	0.242424
3	1	125	0	99	76	0.232323
3	1	130	0	99	75	0.242424
3	1	135	0	100	75	0.25
3	1	140	0	100	74	0.26
3	1	145	0	99	73	0.262626
3	1	150	0	99	73	0.262626
3	1	155	0	98	75	0.234694
3	1	160	0	98	74	0.244898
3	1	165	0	98	75	0.234694
3	1	170	0	99	76	0.232323
3	1	175	0	100	76	0.24
3	1	180	0	99	76	0.232323
3	1	185	0	99	76	0.232323
3	1	190	0	99	74	0.252525
3	1	195	0	100	76	0.24
3	1	200	0	99	76	0.232323
3	1	205	0	99	76	0.232323
3	1	210	0	99	76	0.232323
3	1	215	0	99	74	0.252525
3	1	220	0	99	75	0.242424
3	1	225	0	99	76	0.232323
3	1	230	0	99	78	0.212121
3	1	235	0	99	82	0.171717
3	1	240	0	98	81	0.173469
3	1	245	0	98	78	0.204082
3	1	250	0	98	78	0.204082
3	1	255	0	98	79	0.193878
3	1	260	0	98	74	0.244898
3	1	265	0	98	74	0.244898
3	1	270	0	98	74	0.244898
3	1	275	0	98	74	0.244898
3	1	280	0	98	74	0.244898
3	1	285	0		77	#DIV/0!
3	1	290	0	97	77	0.206186
3	1	295	0	97	77	0.206186
3	1	300	1	97	77	0.206186
3	1	305	1	98	77	0.214286
3	1	310	1	98		1
3	1	315	1	98		1
3	1	320	1	98	77	0.214286
3	1	325	1	98	79	0.193878
3	1	330	1	99	79	0.20202
3	1	335	1	99		1
3	1	340	1	99		1
3	1	345	1	99	72	0.272727
3	1	350	1	99	72	0.272727
3	1	355	1	99		1
3	1	360	1	98	76	0.22449
3	1	365	1	98	72	0.265306
3	1	370	1	98	72	0.265306
3	1	375	1	98		1
3	1	380	1	98		1
3	1	385	1	98		1
3	1	390	1	97		1
3	1	395	1	97		1
3	1	400	1	97		1
3	1	405	1	97		1
3	1	410	1	98	73	0.255102
3	1	415	1	98	73	0.255102
3	1	420	1	99		1
3	1	425	1	99		1
3	1	430	1	99		1
3	1	435	1	99		1
3	1	440	1	98	71	0.27551
3	1	445	1		71	#DIV/0!
3	1	450	1	98		1
3	1	455	1	98		1
3	1	460	1	98		1
3	1	465	1	99	65	0.343434
3	1	470	1	99	71	0.282828
3	1	475	1	98	74	0.244898
3	1	480	1	98	73	0.255102
3	1	485	1	98	73	0.255102
3	1	490	1	98	71	0.27551
3	1	495	1	98	71	0.27551
3	1	500	1	97	74	0.237113
3	1	505	1	97	74	0.237113
3	1	510	1	97	73	0.247423
3	1	515	1	98	71	0.27551
3	1	520	1	98	69	0.295918
3	1	525	1	97	68	0.298969
3	1	530	1	98	70	0.285714
3	1	535	1	98	72	0.265306
3	1	540	1	98	72	0.265306
3	1	545	1	98	76	0.22449
3	1	550	1	97	73	0.247423
3	1	555	1	98	76	0.22449
3	1	560	1	98	70	0.285714
3	1	565	1	98	70	0.285714
3	1	570	1	98		1
3	1	575	1	98		1
3	1	580	1	98		1
3	1	585	1	98	65	0.336735
3	1	590	1	98	65	0.336735
3	1	595	1	98		1
3	1	600	1	98		1
4	1	5	0	90	71	0.211111
4	1	10	0	91	72	0.208791
4	1	15	0	92	70	0.23913
4	1	20	0	91	68	0.252747
4	1	25	0	91	68	0.252747
4	1	30	0	92	67	0.271739
4	1	35	0	92	66	0.282609
4	1	40	0	90	67	0.255556
4	1	45	0	88	73	0.170455
4	1	50	0	87	69	0.206897
4	1	55	0	87	71	0.183908
4	1	60	0	87	70	0.195402
4	1	65	0	91	72	0.208791
4	1	70	0	91	70	0.230769
4	1	75	0	90	71	0.211111
4	1	80	0	90	68	0.244444
4	1	85	0	90	70	0.222222
4	1	90	0	90	68	0.244444
4	1	95	0	90	71	0.211111
4	1	100	0	91	71	0.21978
4	1	105	0	91	66	0.274725
4	1	110	0	91	66	0.274725
4	1	115	0	91	70	0.230769
4	1	120	0	90	70	0.222222
4	1	125	0	90	68	0.244444
4	1	130	0	90	70	0.222222
4	1	135	0	90	70	0.222222
4	1	140	0	91	63	0.307692
4	1	145	0	91	73	0.197802
4	1	150	0	92	66	0.282609
4	1	155	0	91	69	0.241758
4	1	160	0		73	#DIV/0!
4	1	165	0	90	70	0.222222
4	1	170	0	89	70	0.213483
4	1	175	0	89	69	0.224719
4	1	180	0	89	65	0.269663
4	1	185	0	89	65	0.269663
4	1	190	0	88	67	0.238636
4	1	195	0	87	65	0.252874
4	1	200	0	88	68	0.227273
4	1	205	0	88	66	0.25
4	1	210	0	88	66	0.25
4	1	215	0	89	66	0.258427
4	1	220	0	90	66	0.266667
4	1	225	0	90	68	0.244444
4	1	230	0	90	70	0.222222
4	1	235	0	89	68	0.235955
4	1	240	0	87	68	0.218391
4	1	245	0	88	70	0.204545
4	1	250	0	89	67	0.247191
4	1	255	0	88	70	0.204545
4	1	260	0	89	71	0.202247
4	1	265	0	88	69	0.215909
4	1	270	0	88	68	0.227273
4	1	275	0	88	72	0.181818
4	1	280	0	88	70	0.204545
4	1	285	0	88	70	0.204545
4	1	290	0	88	75	0.147727
4	1	295	0	88	75	0.147727
4	1	300	1	86	70	0.186047
4	1	305	1	86	70	0.186047
4	1	310	1	81		1
4	1	315	1	79		1
4	1	320	1	79	67	0.151899
4	1	325	1	79	76	0.0379747
4	1	330	1	80	76	0.05
4	1	335	1	77		1
4	1	340	1	0	70	#DIV/0!
4	1	345	1	0	73	#DIV/0!
4	1	350	1	0	69	#DIV/0!
4	1	355	1	0	69	#DIV/0!
4	1	360	1	0	69	#DIV/0!
4	1	365	1	0	58	#DIV/0!
4	1	370	1	90	58	0.355556
4	1	375	1	90	63	0.3
4	1	380	1	88	60	0.318182
4	1	385	1	87	61	0.298851
4	1	390	1	87	61	0.298851
4	1	395	1	91	61	0.32967
4	1	400	1	91	61	0.32967
4	1	405	1	92	63	0.315217
4	1	410	1	92	67	0.271739
4	1	415	1	92	65	0.293478
4	1	420	1	92	71	0.228261
4	1	425	1	92	71	0.228261
4	1	430	1	91	76	0.164835
4	1	435	1	92	75	0.184783
4	1	440	1	92	76	0.173913
4	1	445	1	92	77	0.163043
4	1	450	1	92	76	0.173913
4	1	455	1	92	76	0.173913
4	1	460	1	92	76	0.173913
4	1	465	1	92	75	0.184783
4	1	470	1	92	77	0.163043
4	1	475	1	92	77	0.163043
4	1	480	1	93	78	0.16129
4	1	485	1	92	78	0.152174
4	1	490	1	92	76	0.173913
4	1	495	1	92	75	0.184783
4	1	500	1	92	76	0.173913
4	1	505	1	92	76	0.173913
4	1	510	1	92	74	0.195652
4	1	515	1	92	75	0.184783
4	1	520	1	92	77	0.163043
4	1	525	1	92	78	0.152174
4	1	530	1	92	78	0.152174
4	1	535	1	92	77	0.163043
4	1	540	1	92	77	0.163043
4	1	545	1	93	78	0.16129
4	1	550	1	92	78	0.152174
4	1	555	1	91	79	0.131868
4	1	560	1	92	80	0.130435
4	1	565	1	92	81	0.119565
4	1	570	1	93	80	0.139785
4	1	575	1	93	75	0.193548
4	1	580	1	93	78	0.16129
4	1	585	1	93	80	0.139785
4	1	590	1	93	78	0.16129
4	1	595	1	94	78	0.170213
4	1	600	1	94	80	0.148936
5	0	5	0	100	85.25	0.1475
5	0	10	0	100	85.25	0.1475
5	0	15	0	100.25	85.5	0.147132
5	0	20	0	100	85.25	0.1475
5	0	25	0	100	84.25	0.1575
5	0	30	0	100	84.25	0.1575
5	0	35	0	100	84.25	0.1575
5	0	40	0	100	83.25	0.1675
5	0	45	0	100	84.25	0.1575
5	0	50	0	100	83.25	0.1675
5	0	55	0	100	84.25	0.1575
5	0	60	0	100	83.25	0.1675
5	0	65	0	100	83.25	0.1675
5	0	70	0	100	84.5	0.155
5	0	75	0	100.25	82.25	0.179551
5	0	80	0	100.25	84.25	0.159601
5	0	85	0	100.25	84.25	0.159601
5	0	90	0	100.25	83.5	0.167082
5	0	95	0	100.25	84.5	0.157107
5	0	100	0	100.25	84.5	0.157107
5	0	105	0	100.25	82.25	0.179551
5	0	110	0	99.254	82.25	0.171318
5	0	115	0	98.01	82.25	0.1608
5	0	120	0	100.25	82.25	0.179551
5	0	125	0	100.25	83.25	0.169576
5	0	130	0	99.254	82.25	0.171318
5	0	135	0	98.01	81.25	0.171003
5	0	140	0	95.025	82.5	0.131807
5	0	145	0	97.015	82.5	0.149616
5	0	150	0	98.259	83.5	0.150205
5	0	155	0	99.254	83.5	0.158724
5	0	160	0	100	83.25	0.1675
5	0	165	0	100.25	83.25	0.169576
5	0	170	0	100.25	83.25	0.169576
5	0	175	0	100	83.25	0.1675
5	0	180	0	100	83.25	0.1675
5	0	185	0	100	83.25	0.1675
5	0	190	0	100	84.5	0.155
5	0	195	0	100	82.25	0.1775
5	0	200	0	100.25	82.5	0.177057
5	0	205	0	100.25	82.5	0.177057
5	0	210	0	100.25	83.75	0.164589
5	0	215	0	100.25	84.75	0.154613
5	0	220	0	100.25	84.75	0.154613
5	0	225	0	100.25	84.5	0.157107
5	0	230	0	100.25	83.5	0.167082
5	0	235	0	99.254	83.5	0.158724
5	0	240	0	99.254	82.5	0.168799
5	0	245	0	100.25	82.5	0.177057
5	0	250	0	100.25	82.5	0.177057
5	0	255	0	100.25	82.5	0.177057
5	0	260	0	100.25	81.5	0.187032
5	0	265	0	100.25	82.5	0.177057
5	0	270	0	100.25	81.5	0.187032
5	0	275	0	99.254	82.5	0.168799
5	0	280	0	99.254	83.75	0.156205
5	0	285	0	100.25	83.5	0.167082
5	0	290	0	100.25	83.75	0.164589
5	0	295	0	100.25	84.75	0.154613
5	0	300	1	99.254	83.5	0.158724
5	0	305	1	100.25	83.5	0.167082
5	0	310	1	100.25	81.5	0.187032
5	0	315	1	97.264	82.5	0.151793
5	0	320	1	93.035	82.5	0.113237
5	0	325	1	98.259	81.5	0.170559
5	0	330	1	100.25	83.5	0.167082
5	0	335	1	100.25	84.75	0.154613
5	0	340	1	100.25	84.75	0.154613
5	0	345	1	99.254	85.75	0.136055
5	0	350	1	99.254	84.5	0.148649
5	0	355	1	100.25	83.5	0.167082
5	0	360	1	100.25	83.5	0.167082
5	0	365	1	100.25	84.75	0.154613
5	0	370	1	100.25	85.5	0.147132
5	0	375	1	100.25	84.5	0.157107
5	0	380	1	100.25	84.5	0.157107
5	0	385	1	100.25	83.5	0.167082
5	0	390	1	100.25	83.5	0.167082
5	0	395	1	100.25	83.5	0.167082
5	0	400	1	99.254	84.5	0.148649
5	0	405	1	99.254	84.5	0.148649
5	0	410	1	99.751	85.5	0.142866
5	0	415	1	100.25	86.75	0.134663
5	0	420	1	100.25	86.75	0.134663
5	0	425	1	100.25	85.5	0.147132
5	0	430	1	100.25	86.5	0.137157
5	0	435	1	100.25	85.5	0.147132
5	0	440	1	100.25	85.5	0.147132
5	0	445	1	100.25	84.5	0.157107
5	0	450	1	100.25	83.5	0.167082
5	0	455	1	100.25	81.5	0.187032
5	0	460	1	100.25	83.5	0.167082
5	0	465	1	100.25	83.5	0.167082
5	0	470	1	100.25	82.5	0.177057
5	0	475	1	100.25	83.5	0.167082
5	0	480	1	100.25	83.5	0.167082
5	0	485	1	100	83.5	0.165
5	0	490	1	100.25	82.5	0.177057
5	0	495	1	100.25	82.5	0.177057
5	0	500	1	100.25	82.5	0.177057
5	0	505	1	100.25	81.5	0.187032
5	0	510	1	100.25	81.5	0.187032
5	0	515	1	100.25	82.5	0.177057
5	0	520	1	100.25	82.5	0.177057
5	0	525	1	100.25	82.5	0.177057
5	0	530	1	100.25	83.5	0.167082
5	0	535	1	100.25	82.5	0.177057
5	0	540	1	100.25	82.5	0.177057
5	0	545	1	100.25	82.5	0.177057
5	0	550	1	100.25	82.5	0.177057
5	0	555	1	100.25	81.5	0.187032
5	0	560	1	100.25	82.5	0.177057
5	0	565	1	100	84.5	0.155
5	0	570	1	100.25	83.5	0.167082
5	0	575	1	100.25	81.5	0.187032
5	0	580	1	100	80.5	0.195
5	0	585	1	100.25	83.5	0.167082
5	0	590	1	100.25	84.5	0.157107
5	0	595	1	100.25	85.5	0.147132
5	0	600	1	99.005	85.5	0.136407
6	1	5	0		85	#DIV/0!
6	1	10	0		85	#DIV/0!
6	1	15	0		82	#DIV/0!
6	1	20	0	99	75	0.242424
6	1	25	0		78	#DIV/0!
6	1	30	0		77	#DIV/0!
6	1	35	0		78	#DIV/0!
6	1	40	0		78	#DIV/0!
6	1	45	0		80	#DIV/0!
6	1	50	0		81	#DIV/0!
6	1	55	0		81	#DIV/0!
6	1	60	0		81	#DIV/0!
6	1	65	0		81	#DIV/0!
6	1	70	0		81	#DIV/0!
6	1	75	0		80	#DIV/0!
6	1	80	0		82	#DIV/0!
6	1	85	0		82	#DIV/0!
6	1	90	0	100	82	0.18
6	1	95	0	100	81	0.19
6	1	100	0	99	83	0.161616
6	1	105	0		83	#DIV/0!
6	1	110	0		84	#DIV/0!
6	1	115	0		84	#DIV/0!
6	1	120	0		85	#DIV/0!
6	1	125	0	99	84	0.151515
6	1	130	0		84	#DIV/0!
6	1	135	0		80	#DIV/0!
6	1	140	0		75	#DIV/0!
6	1	145	0	100	75	0.25
6	1	150	0		76	#DIV/0!
6	1	155	0		79	#DIV/0!
6	1	160	0		79	#DIV/0!
6	1	165	0		79	#DIV/0!
6	1	170	0		79	#DIV/0!
6	1	175	0		79	#DIV/0!
6	1	180	0		80	#DIV/0!
6	1	185	0		80	#DIV/0!
6	1	190	0		81	#DIV/0!
6	1	195	0		81	#DIV/0!
6	1	200	0	100	83	0.17
6	1	205	0		79	#DIV/0!
6	1	210	0		75	#DIV/0!
6	1	215	0		77	#DIV/0!
6	1	220	0		77	#DIV/0!
6	1	225	0		77	#DIV/0!
6	1	230	0		78	#DIV/0!
6	1	235	0		79	#DIV/0!
6	1	240	0		80	#DIV/0!
6	1	245	0		81	#DIV/0!
6	1	250	0		81	#DIV/0!
6	1	255	0		80	#DIV/0!
6	1	260	0		81	#DIV/0!
6	1	265	0	100	80	0.2
6	1	270	0		82	#DIV/0!
6	1	275	0		75	#DIV/0!
6	1	280	0		79	#DIV/0!
6	1	285	0		77	#DIV/0!
6	1	290	0		76	#DIV/0!
6	1	295	0	100	76	0.24
6	1	300	1		75	#DIV/0!
6	1	305	1	99	76	0.232323
6	1	310	1		77	#DIV/0!
6	1	315	1		78	#DIV/0!
6	1	320	1		77	#DIV/0!
6	1	325	1		78	#DIV/0!
6	1	330	1	100	73	0.27
6	1	335	1		81	#DIV/0!
6	1	340	1	100	75	0.25
6	1	345	1	99	75	0.242424
6	1	350	1		76	#DIV/0!
6	1	355	1	95	78	0.178947
6	1	360	1		78	#DIV/0!
6	1	365	1		78	#DIV/0!
6	1	370	1	100	78	0.22
6	1	375	1	100	78	0.22
6	1	380	1		79	#DIV/0!
6	1	385	1	99	79	0.20202
6	1	390	1	99	79	0.20202
6	1	395	1		79	#DIV/0!
6	1	400	1		78	#DIV/0!
6	1	405	1		78	#DIV/0!
6	1	410	1		79	#DIV/0!
6	1	415	1		77	#DIV/0!
6	1	420	1		78	#DIV/0!
6	1	425	1		80	#DIV/0!
6	1	430	1		81	#DIV/0!
6	1	435	1		81	#DIV/0!
6	1	440	1		80	#DIV/0!
6	1	445	1		80	#DIV/0!
6	1	450	1		80	#DIV/0!
6	1	455	1		80	#DIV/0!
6	1	460	1		80	#DIV/0!
6	1	465	1		79	#DIV/0!
6	1	470	1		79	#DIV/0!
6	1	475	1		79	#DIV/0!
6	1	480	1		79	#DIV/0!
6	1	485	1		78	#DIV/0!
6	1	490	1		79	#DIV/0!
6	1	495	1		78	#DIV/0!
6	1	500	1		79	#DIV/0!
6	1	505	1		79	#DIV/0!
6	1	510	1		81	#DIV/0!
6	1	515	1	99	80	0.191919
6	1	520	1		78	#DIV/0!
6	1	525	1		80	#DIV/0!
6	1	530	1	100	78	0.22
6	1	535	1		78	#DIV/0!
6	1	540	1	100	78	0.22
6	1	545	1		78	#DIV/0!
6	1	550	1		78	#DIV/0!
6	1	555	1		78	#DIV/0!
6	1	560	1		82	#DIV/0!
6	1	565	1		77	#DIV/0!
6	1	570	1		73	#DIV/0!
6	1	575	1		78	#DIV/0!
6	1	580	1		76	#DIV/0!
6	1	585	1		76	#DIV/0!
6	1	590	1	100	77	0.23
6	1	595	1	100	76	0.24
6	1	600	1	100	76	0.24
7	0	5	0	100	71.045	0.28955
7	0	10	0	100.25	72.351	0.278294
7	0	15	0	100.25	73.396	0.26787
7	0	20	0	100.25	70	0.301746
7	0	25	0	100.25	70	0.301746
7	0	30	0	100	70	0.3
7	0	35	0	100	76.53	0.2347
7	0	40	0	100	72.351	0.27649
7	0	45	0	100.25	75.485	0.247032
7	0	50	0	100.25	73.134	0.270484
7	0	55	0	100	72.351	0.27649
7	0	60	0	100.25	72.09	0.280898
7	0	65	0	100	71.306	0.28694
7	0	70	0	100.25	68.955	0.31217
7	0	75	0	100.25	68.955	0.31217
7	0	80	0	98.01	72.351	0.2618
7	0	85	0	100	76.53	0.2347
7	0	90	0	100	76.269	0.23731
7	0	95	0	100.25	75.485	0.247032
7	0	100	0	100.25	75.485	0.247032
7	0	105	0	100.25	75.224	0.249636
7	0	110	0	100	76.53	0.2347
7	0	115	0	100	77.575	0.22425
7	0	120	0	100	78.619	0.21381
7	0	125	0	100	76.53	0.2347
7	0	130	0	99.005	81.754	0.174244
7	0	135	0	100	82.015	0.17985
7	0	140	0	100.25	79.664	0.205347
7	0	145	0	100	79.664	0.20336
7	0	150	0	100	80.709	0.19291
7	0	155	0	100	80.709	0.19291
7	0	160	0	100.25	79.664	0.205347
7	0	165	0	100.25	80.709	0.194923
7	0	170	0	100.25	79.664	0.205347
7	0	175	0	100	79.664	0.20336
7	0	180	0	100	78.619	0.21381
7	0	185	0	100	77.575	0.22425
7	0	190	0	100.25	77.575	0.226185
7	0	195	0	100	81.754	0.18246
7	0	200	0	100	81.754	0.18246
7	0	205	0	100	79.664	0.20336
7	0	210	0	100	78.619	0.21381
7	0	215	0	100.25	81.754	0.184499
7	0	220	0	100.25	78.619	0.215771
7	0	225	0	100	81.754	0.18246
7	0	230	0	100.25	81.754	0.184499
7	0	235	0	100	80.709	0.19291
7	0	240	0	100.25	78.358	0.218374
7	0	245	0	100	80.709	0.19291
7	0	250	0	100	78.619	0.21381
7	0	255	0	100.25	76.269	0.239212
7	0	260	0	100.25	78.619	0.215771
7	0	265	0	100	77.575	0.22425
7	0	270	0	100	78.619	0.21381
7	0	275	0	100	76.269	0.23731
7	0	280	0	100	76.269	0.23731
7	0	285	0	100	75.485	0.24515
7	0	290	0	100.25	76.269	0.239212
7	0	295	0	100	79.664	0.20336
7	0	300	1	100	79.664	0.20336
7	0	305	1	100.25	77.313	0.228798
7	0	310	1	100	75.224	0.24776
7	0	315	1	100	75.485	0.24515
7	0	320	1	100	75.224	0.24776
7	0	325	1	100	76.269	0.23731
7	0	330	1	100	76.53	0.2347
7	0	335	1	100	76.269	0.23731
7	0	340	1	100	75.485	0.24515
7	0	345	1	100	77.575	0.22425
7	0	350	1	100.25	77.313	0.228798
7	0	355	1	100	76.53	0.2347
7	0	360	1	100.25	77.313	0.228798
7	0	365	1	100	77.575	0.22425
7	0	370	1	100	77.575	0.22425
7	0	375	1	100	76.269	0.23731
7	0	380	1	100	76.53	0.2347
7	0	385	1	100	76.269	0.23731
7	0	390	1	100.25	76.269	0.239212
7	0	395	1	100	76.269	0.23731
7	0	400	1	100.25	76.269	0.239212
7	0	405	1	100	76.269	0.23731
7	0	410	1	100.25	76.269	0.239212
7	0	415	1	100	76.269	0.23731
7	0	420	1	100	76.269	0.23731
7	0	425	1	100	78.619	0.21381
7	0	430	1	100	78.619	0.21381
7	0	435	1	100	79.664	0.20336
7	0	440	1	100	78.619	0.21381
7	0	445	1	100	78.619	0.21381
7	0	450	1	100	78.358	0.21642
7	0	455	1	100	79.664	0.20336
7	0	460	1	100	79.664	0.20336
7	0	465	1	100.25	78.358	0.218374
7	0	470	1	100	78.358	0.21642
7	0	475	1	100	79.664	0.20336
7	0	480	1	100.25	80.448	0.197526
7	0	485	1	100	79.403	0.20597
7	0	490	1	100.25	79.403	0.20795
7	0	495	1	100	78.358	0.21642
7	0	500	1	100	77.575	0.22425
7	0	505	1	100	76.53	0.2347
7	0	510	1	100.25	77.313	0.228798
7	0	515	1	100	77.313	0.22687
7	0	520	1	100.25	77.313	0.228798
7	0	525	1	100	77.575	0.22425
7	0	530	1	100	77.313	0.22687
7	0	535	1	100.25	78.619	0.215771
7	0	540	1	100.25	79.664	0.205347
7	0	545	1	100	79.664	0.20336
7	0	550	1	100	78.619	0.21381
7	0	555	1	100	78.619	0.21381
7	0	560	1	100	77.313	0.22687
7	0	565	1	100.25	79.403	0.20795
7	0	570	1	100	79.403	0.20597
7	0	575	1	100	80.709	0.19291
7	0	580	1	100	84.888	0.15112
7	0	585	1	100	84.888	0.15112
7	0	590	1	100	83.582	0.16418
7	0	595	1	100	82.799	0.17201
7	0	600	1	100	81.754	0.18246
8	1	5	0	98	74	0.244898
8	1	10	0	98	75	0.234694
8	1	15	0	98	77	0.214286
8	1	20	0	99	77	0.222222
8	1	25	0	98	76	0.22449
8	1	30	0	98	76	0.22449
8	1	35	0	99	76	0.232323
8	1	40	0	99	76	0.232323
8	1	45	0	98	76	0.22449
8	1	50	0	98	75	0.234694
8	1	55	0	98	75	0.234694
8	1	60	0	98	75	0.234694
8	1	65	0	98	76	0.22449
8	1	70	0	99	75	0.242424
8	1	75	0	99	71	0.282828
8	1	80	0	99	74	0.252525
8	1	85	0	99	73	0.262626
8	1	90	0	99	74	0.252525
8	1	95	0	98	72	0.265306
8	1	100	0	98	72	0.265306
8	1	105	0	98	72	0.265306
8	1	110	0	97	71	0.268041
8	1	115	0	97	83	0.14433
8	1	120	0	95	71	0.252632
8	1	125	0	95	72	0.242105
8	1	130	0	94	75	0.202128
8	1	135	0	85	76	0.105882
8	1	140	0	85	78	0.0823529
8	1	145	0	0	75	#DIV/0!
8	1	150	0	0	74	#DIV/0!
8	1	155	0	0	74	#DIV/0!
8	1	160	0	0	75	#DIV/0!
8	1	165	0	93	76	0.182796
8	1	170	0	93	77	0.172043
8	1	175	0	93	77	0.172043
8	1	180	0	93	76	0.182796
8	1	185	0	95	76	0.2
8	1	190	0	95	76	0.2
8	1	195	0	95	76	0.2
8	1	200	0	95	75	0.210526
8	1	205	0	95	76	0.2
8	1	210	0	95	76	0.2
8	1	215	0	95	75	0.210526
8	1	220	0	95	75	0.210526
8	1	225	0	95	74	0.221053
8	1	230	0	95	75	0.210526
8	1	235	0	95	75	0.210526
8	1	240	0	96	75	0.21875
8	1	245	0	97	76	0.216495
8	1	250	0	97	76	0.216495
8	1	255	0	97	76	0.216495
8	1	260	0	97	76	0.216495
8	1	265	0	97	77	0.206186
8	1	270	0	96	77	0.197917
8	1	275	0	97	76	0.216495
8	1	280	0	97	76	0.216495
8	1	285	0	97	74	0.237113
8	1	290	0	96	73	0.239583
8	1	295	0	96	72	0.25
8	1	300	1	96	72	0.25
8	1	305	1	96	73	0.239583
8	1	310	1	94	72	0.234043
8	1	315	1	94	73	0.223404
8	1	320	1	96	74	0.229167
8	1	325	1	100	73	0.27
8	1	330	1	100	73	0.27
8	1	335	1	100	72	0.28
8	1	340	1	99	72	0.272727
8	1	345	1	99	72	0.272727
8	1	350	1	99	71	0.282828
8	1	355	1	99	72	0.272727
8	1	360	1	98	71	0.27551
8	1	365	1	97	71	0.268041
8	1	370	1	98	69	0.295918
8	1	375	1	98	70	0.285714
8	1	380	1	96	70	0.270833
8	1	385	1	96	72	0.25
8	1	390	1	93	72	0.225806
8	1	395	1	86	71	0.174419
8	1	400	1	97	72	0.257732
8	1	405	1	98	72	0.265306
8	1	410	1	100	71	0.29
8	1	415	1	100	72	0.28
8	1	420	1	99	73	0.262626
8	1	425	1	99	72	0.272727
8	1	430	1	100	72	0.28
8	1	435	1	99	71	0.282828
8	1	440	1	99	71	0.282828
8	1	445	1	99	72	0.272727
8	1	450	1	99	72	0.272727
8	1	455	1	100	72	0.28
8	1	460	1	100	72	0.28
8	1	465	1	100	72	0.28
8	1	470	1	100	73	0.27
8	1	475	1	100	73	0.27
8	1	480	1	100	73	0.27
8	1	485	1	100	72	0.28
8	1	490	1	100	72	0.28
8	1	495	1	100	73	0.27
8	1	500	1	100	72	0.28
8	1	505	1	100	72	0.28
8	1	510	1	100	73	0.27
8	1	515	1	100	74	0.26
8	1	520	1	100	73	0.27
8	1	525	1	100	73	0.27
8	1	530	1	100	72	0.28
8	1	535	1	100	73	0.27
8	1	540	1	100	76	0.24
8	1	545	1	100	74	0.26
8	1	550	1	100	73	0.27
8	1	555	1	100	71	0.29
8	1	560	1	99	71	0.282828
8	1	565	1	97	70	0.278351
8	1	570	1	98	70	0.285714
8	1	575	1	100	71	0.29
8	1	580	1	100	71	0.29
8	1	585	1	100	72	0.28
8	1	590	1	100	73	0.27
8	1	595	1	100	73	0.27
8	1	600	1	100	73	0.27
9	1	5	0	86	58	0.325581
9	1	10	0	86	59	0.313953
9	1	15	0	86	60	0.302326
9	1	20	0	86	60	0.302326
9	1	25	0	86	57	0.337209
9	1	30	0	86	58	0.325581
9	1	35	0	86	57	0.337209
9	1	40	0	86	54	0.372093
9	1	45	0	86	55	0.360465
9	1	50	0	86	57	0.337209
9	1	55	0	86	58	0.325581
9	1	60	0	86	59	0.313953
9	1	65	0	86	60	0.302326
9	1	70	0	86	60	0.302326
9	1	75	0	86	59	0.313953
9	1	80	0	86	60	0.302326
9	1	85	0	86	60	0.302326
9	1	90	0	87	61	0.298851
9	1	95	0	87	61	0.298851
9	1	100	0	87	60	0.310345
9	1	105	0	87	59	0.321839
9	1	110	0	88	57	0.352273
9	1	115	0	88	55	0.375
9	1	120	0	89	55	0.382022
9	1	125	0	89	58	0.348315
9	1	130	0	88	58	0.340909
9	1	135	0	88	58	0.340909
9	1	140	0	88	55	0.375
9	1	145	0	89	51	0.426966
9	1	150	0	89	52	0.41573
9	1	155	0	88	54	0.386364
9	1	160	0	87	79	0.091954
9	1	165	0	87	54	0.37931
9	1	170	0		53	#DIV/0!
9	1	175	0	87	55	0.367816
9	1	180	0	86	56	0.348837
9	1	185	0	87	55	0.367816
9	1	190	0	87	52	0.402299
9	1	195	0	87	54	0.37931
9	1	200	0	87	51	0.413793
9	1	205	0	88	53	0.397727
9	1	210	0	90	54	0.4
9	1	215	0	90	53	0.411111
9	1	220	0	89	55	0.382022
9	1	225	0	89	54	0.393258
9	1	230	0	89	53	0.404494
9	1	235	0	89	50	0.438202
9	1	240	0	89	51	0.426966
9	1	245	0	89	52	0.41573
9	1	250	0	89	52	0.41573
9	1	255	0	87	54	0.37931
9	1	260	0	87	53	0.390805
9	1	265	0	88	54	0.386364
9	1	270	0	89	54	0.393258
9	1	275	0	87	54	0.37931
9	1	280	0	87	55	0.367816
9	1	285	0	87	54	0.37931
9	1	290	0	87	52	0.402299
9	1	295	0	87	55	0.367816
9	1	300	1	87	56	0.356322
9	1	305	1	88	52	0.409091
9	1	310	1	87	51	0.413793
9	1	315	1	87	49	0.436782
9	1	320	1	86	52	0.395349
9	1	325	1	86	54	0.372093
9	1	330	1	86	53	0.383721
9	1	335	1	86	53	0.383721
9	1	340	1	85	54	0.364706
9	1	345	1	87	52	0.402299
9	1	350	1	87	46	0.471264
9	1	355	1	89	47	0.47191
9	1	360	1	90	49	0.455556
9	1	365	1	89	47	0.47191
9	1	370	1	88	46	0.477273
9	1	375	1	89	46	0.483146
9	1	380	1	89	48	0.460674
9	1	385	1	86	51	0.406977
9	1	390	1	84	51	0.392857
9	1	395	1	87	53	0.390805
9	1	400	1	87	53	0.390805
9	1	405	1	87	41	0.528736
9	1	410	1	87	48	0.448276
9	1	415	1	87	42	0.517241
9	1	420	1	87	59	0.321839
9	1	425	1	88	51	0.420455
9	1	430	1	91	47	0.483516
9	1	435	1	89	48	0.460674
9	1	440	1	83	49	0.409639
9	1	445	1	82	51	0.378049
9	1	450	1	83	54	0.349398
9	1	455	1	84	54	0.357143
9	1	460	1	86	55	0.360465
9	1	465	1	87	57	0.344828
9	1	470	1	88	58	0.340909
9	1	475	1	88	57	0.352273
9	1	480	1	87	52	0.402299
9	1	485	1	87	52	0.402299
9	1	490	1	87	50	0.425287
9	1	495	1	87	49	0.436782
9	1	500	1	87	48	0.448276
9	1	505	1	88	47	0.465909
9	1	510	1	89	46	0.483146
9	1	515	1	85	46	0.458824
9	1	520	1	83	46	0.445783
9	1	525	1	84	48	0.428571
9	1	530	1	85	55	0.352941
9	1	535	1	89	56	0.370787
9	1	540	1	90	67	0.255556
9	1	545	1	90	55	0.388889
9	1	550	1	86	53	0.383721
9	1	555	1	86	53	0.383721
9	1	560	1	88	60	0.318182
9	1	565	1	88	59	0.329545
9	1	570	1	88	58	0.340909
9	1	575	1	87	58	0.333333
9	1	580	1	88	58	0.340909
9	1	585	1	88	58	0.340909
9	1	590	1	89	56	0.370787
9	1	595	1	91	57	0.373626
9	1	600	1	91	57	0.373626
10	0	5	0	99.501	93.5	0.060311
10	0	10	0	100	92.5	0.075
10	0	15	0	100.25	91.5	0.0872818
10	0	20	0	100.25	92.5	0.0773067
10	0	25	0	100.25	90.5	0.0972569
10	0	30	0	99.252	90.5	0.0881796
10	0	35	0	99.252	90.5	0.0881796
10	0	40	0	99.252	88.5	0.10833
10	0	45	0	99.252	89.5	0.0982549
10	0	50	0	99.252	89.5	0.0982549
10	0	55	0	99.252	83.25	0.161226
10	0	60	0	99.252	83.25	0.161226
10	0	65	0		84.25	#DIV/0!
10	0	70	0		82.25	#DIV/0!
10	0	75	0		84.5	#DIV/0!
10	0	80	0		89.25	#DIV/0!
10	0	85	0		85.5	#DIV/0!
10	0	90	0		87.5	#DIV/0!
10	0	95	0		85.25	#DIV/0!
10	0	100	0		86.25	#DIV/0!
10	0	105	0		85.25	#DIV/0!
10	0	110	0	85.786	87.5	-0.01998
10	0	115	0		83.25	#DIV/0!
10	0	120	0	84.788	86.5	-0.0201915
10	0	125	0	84.788	85.25	-0.00544888
10	0	130	0	83.791	87.25	-0.0412813
10	0	135	0	83.791	86.25	-0.0293468
10	0	140	0	95.012	87.25	0.0816949
10	0	145	0	100.25	88.25	0.119701
10	0	150	0	100	89.25	0.1075
10	0	155	0	100.25	89.25	0.109726
10	0	160	0	100.25	89.25	0.109726
10	0	165	0	100.25	90.25	0.0997506
10	0	170	0	100.25	91.25	0.0897756
10	0	175	0	100.25	91.25	0.0897756
10	0	180	0	100.25	90.25	0.0997506
10	0	185	0	99.252	88.25	0.110849
10	0	190	0	99.252	89.25	0.100774
10	0	195	0	99.252	92.5	0.0680289
10	0	200	0	100.25	92.5	0.0773067
10	0	205	0	100.25	92.5	0.0773067
10	0	210	0	100.25	95.5	0.0473815
10	0	215	0	100.25	90.5	0.0972569
10	0	220	0	100	91.25	0.0875
10	0	225	0	98.005	90.5	0.0765777
10	0	230	0	98.254	89.25	0.09164
10	0	235	0	98.005	89.25	0.0893322
10	0	240	0	98.005	88.25	0.0995357
10	0	245	0	98.005	89.25	0.0893322
10	0	250	0	99.002	87.25	0.118705
10	0	255	0	99.252	90.5	0.0881796
10	0	260	0	99.252	91.5	0.0781042
10	0	265	0	100.25	89.5	0.107232
10	0	270	0	100.25	91.5	0.0872818
10	0	275	0	100.25	87.25	0.129676
10	0	280	0	100.25	91.5	0.0872818
10	0	285	0	100.25	91.5	0.0872818
10	0	290	0	99.252	89.5	0.0982549
10	0	295	0	99.252	89.5	0.0982549
10	0	300	1	100.25	89.5	0.107232
10	0	305	1	100.25	90.5	0.0972569
10	0	310	1	100.5	90.5	0.0995025
10	0	315	1	100.25	95.75	0.0448878
10	0	320	1	100.25	90.5	0.0972569
10	0	325	1	100.5	89.5	0.109453
10	0	330	1	100.25	88.5	0.117207
10	0	335	1	100.25	90.5	0.0972569
10	0	340	1	98.254	86.25	0.122173
10	0	345	1	96.259	85.25	0.114369
10	0	350	1	96.259	85.25	0.114369
10	0	355	1	100.25	85.25	0.149626
10	0	360	1	100.25	85.5	0.147132
10	0	365	1	100.25	88.25	0.119701
10	0	370	1	100.25	88.5	0.117207
10	0	375	1	100.25	88.5	0.117207
10	0	380	1	100.25	90.5	0.0972569
10	0	385	1	100.25	88.5	0.117207
10	0	390	1	100.25	88.5	0.117207
10	0	395	1	100.25	87.5	0.127182
10	0	400	1	100.25	87.5	0.127182
10	0	405	1	100.25	88.5	0.117207
10	0	410	1	100.25	88.5	0.117207
10	0	415	1	100.5	88.5	0.119403
10	0	420	1	100.25	89.5	0.107232
10	0	425	1	100.25	89.5	0.107232
10	0	430	1	100.25	90.5	0.0972569
10	0	435	1	100.25	89.5	0.107232
10	0	440	1	100.25	89.5	0.107232
10	0	445	1	100.25	88.5	0.117207
10	0	450	1	100.25	89.5	0.107232
10	0	455	1	100.25	88.25	0.119701
10	0	460	1	100.25	90.5	0.0972569
10	0	465	1	100.5	92.5	0.079602
10	0	470	1	100.25	93.5	0.0673317
10	0	475	1	100.25	93.5	0.0673317
10	0	480	1	100.25	92.5	0.0773067
10	0	485	1	100.25	92.5	0.0773067
10	0	490	1	100.25	93.5	0.0673317
10	0	495	1	100.25	92.5	0.0773067
10	0	500	1	100.25	91.5	0.0872818
10	0	505	1	100.25	91.5	0.0872818
10	0	510	1	100.25	90.5	0.0972569
10	0	515	1	100.25	91.75	0.084788
10	0	520	1	99.252	91.75	0.0755854
10	0	525	1	99.252	91.5	0.0781042
10	0	530	1	99.252	91.5	0.0781042
10	0	535	1	99.252	90.5	0.0881796
10	0	540	1	100.25	90.5	0.0972569
10	0	545	1	100.25	89.5	0.107232
10	0	550	1	100.25	90.5	0.0972569
10	0	555	1	100.25	90.5	0.0972569
10	0	560	1	100.25	90.5	0.0972569
10	0	565	1	100.25	89.5	0.107232
10	0	570	1	99.252	89.5	0.0982549
10	0	575	1	98.254	88.5	0.0992733
10	0	580	1	98.254	88.25	0.101818
10	0	585	1	99.252	84.25	0.151151
10	0	590	1	99.252	84.25	0.151151
10	0	595	1	100.25	84.25	0.159601
10	0	600	1	97.257	86.5	0.110604
11	1	5	0	90	63	0.3
11	1	10	0	90	64	0.288889
11	1	15	0	90	64	0.288889
11	1	20	0	90	64	0.288889
11	1	25	0	90	63	0.3
11	1	30	0	91	63	0.307692
11	1	35	0	91	63	0.307692
11	1	40	0	91	64	0.296703
11	1	45	0	91	64	0.296703
11	1	50	0	91	64	0.296703
11	1	55	0	91	62	0.318681
11	1	60	0	91	62	0.318681
11	1	65	0	91	63	0.307692
11	1	70	0	87	64	0.264368
11	1	75	0	86	66	0.232558
11	1	80	0	87	66	0.241379
11	1	85	0	89	65	0.269663
11	1	90	0	90	64	0.288889
11	1	95	0	90	66	0.266667
11	1	100	0	87	66	0.241379
11	1	105	0	88	64	0.272727
11	1	110	0	88	63	0.284091
11	1	115	0	88	65	0.261364
11	1	120	0	87	64	0.264368
11	1	125	0	86	64	0.255814
11	1	130	0	86	65	0.244186
11	1	135	0	85	66	0.223529
11	1	140	0	85	69	0.188235
11	1	145	0	85	66	0.223529
11	1	150	0	86	67	0.22093
11	1	155	0	86	66	0.232558
11	1	160	0	87	67	0.229885
11	1	165	0	87	66	0.241379
11	1	170	0	87	64	0.264368
11	1	175	0	88	68	0.227273
11	1	180	0	88	68	0.227273
11	1	185	0	88	67	0.238636
11	1	190	0	87	66	0.241379
11	1	195	0	86	62	0.27907
11	1	200	0	85	65	0.235294
11	1	205	0	85	67	0.211765
11	1	210	0	88	69	0.215909
11	1	215	0	87	69	0.206897
11	1	220	0	84	68	0.190476
11	1	225	0	85	69	0.188235
11	1	230	0	86	69	0.197674
11	1	235	0	86	69	0.197674
11	1	240	0	88	69	0.215909
11	1	245	0	89	68	0.235955
11	1	250	0	90	68	0.244444
11	1	255	0	89	69	0.224719
11	1	260	0	90	72	0.2
11	1	265	0	90	71	0.211111
11	1	270	0	90	70	0.222222
11	1	275	0	91	70	0.230769
11	1	280	0	92	70	0.23913
11	1	285	0	92	70	0.23913
11	1	290	0	92	69	0.25
11	1	295	0	92	69	0.25
11	1	300	1	92	68	0.26087
11	1	305	1	91	67	0.263736
11	1	310	1	91	67	0.263736
11	1	315	1	91	67	0.263736
11	1	320	1	90	66	0.266667
11	1	325	1	89	66	0.258427
11	1	330	1	89	65	0.269663
11	1	335	1	90	64	0.288889
11	1	340	1	90	65	0.277778
11	1	345	1	89	64	0.280899
11	1	350	1	89	64	0.280899
11	1	355	1	88	64	0.272727
11	1	360	1	86	66	0.232558
11	1	365	1	83	68	0.180723
11	1	370	1	81	63	0.222222
11	1	375	1	86	63	0.267442
11	1	380	1	86	64	0.255814
11	1	385	1	86	65	0.244186
11	1	390	1	86	65	0.244186
11	1	395	1	86	66	0.232558
11	1	400	1	85	66	0.223529
11	1	405	1	87	65	0.252874
11	1	410	1	87	64	0.264368
11	1	415	1	87	63	0.275862
11	1	420	1	88	65	0.261364
11	1	425	1	87	65	0.252874
11	1	430	1	86	63	0.267442
11	1	435	1	86	64	0.255814
11	1	440	1	86	64	0.255814
11	1	445	1	87	64	0.264368
11	1	450	1	87	63	0.275862
11	1	455	1	85	63	0.258824
11	1	460	1	86	65	0.244186
11	1	465	1	87	63	0.275862
11	1	470	1	87	60	0.310345
11	1	475	1	86	59	0.313953
11	1	480	1	85	61	0.282353
11	1	485	1	86	62	0.27907
11	1	490	1	83	61	0.26506
11	1	495	1	83	59	0.289157
11	1	500	1	84	60	0.285714
11	1	505	1	85	58	0.317647
11	1	510	1	85	57	0.329412
11	1	515	1	82	61	0.256098
11	1	520	1	81	59	0.271605
11	1	525	1	81	56	0.308642
11	1	530	1	80	60	0.25
11	1	535	1	82	59	0.280488
11	1	540	1	84	60	0.285714
11	1	545	1	80	62	0.225
11	1	550	1	80	61	0.2375
11	1	555	1	82	61	0.256098
11	1	560	1	82	61	0.256098
11	1	565	1	83	60	0.277108
11	1	570	1	80	62	0.225
11	1	575	1	80	63	0.2125
11	1	580	1	80	63	0.2125
11	1	585	1	79	63	0.202532
11	1	590	1	80	64	0.2
11	1	595	1	81	64	0.209877
11	1	600	1	82	63	0.231707
12	1	5	0	85	76	0.105882
12	1	10	0	86	74	0.139535
12	1	15	0	88	58	0.340909
12	1	20	0	88	70	0.204545
12	1	25	0	89	77	0.134831
12	1	30	0	89	73	0.179775
12	1	35	0	89	78	0.123596
12	1	40	0	87	79	0.091954
12	1	45	0	87	78	0.103448
12	1	50	0	89	79	0.11236
12	1	55	0	90	78	0.133333
12	1	60	0	90	78	0.133333
12	1	65	0	89	75	0.157303
12	1	70	0	89	78	0.123596
12	1	75	0	88	79	0.102273
12	1	80	0	89	78	0.123596
12	1	85	0	90	79	0.122222
12	1	90	0	91	80	0.120879
12	1	95	0	90	79	0.122222
12	1	100	0	91	79	0.131868
12	1	105	0	91	79	0.131868
12	1	110	0	91	80	0.120879
12	1	115	0	91	81	0.10989
12	1	120	0	91	81	0.10989
12	1	125	0	92	80	0.130435
12	1	130	0	92	80	0.130435
12	1	135	0	92	80	0.130435
12	1	140	0	92	81	0.119565
12	1	145	0	92	81	0.119565
12	1	150	0	92	80	0.130435
12	1	155	0	92	80	0.130435
12	1	160	0	92	81	0.119565
12	1	165	0	92	82	0.108696
12	1	170	0	92	81	0.119565
12	1	175	0	92	82	0.108696
12	1	180	0	92	82	0.108696
12	1	185	0	92	83	0.0978261
12	1	190	0	92	83	0.0978261
12	1	195	0	92	83	0.0978261
12	1	200	0	92	82	0.108696
12	1	205	0	91	82	0.0989011
12	1	210	0	91	83	0.0879121
12	1	215	0	92	84	0.0869565
12	1	220	0	92	84	0.0869565
12	1	225	0	92	82	0.108696
12	1	230	0	92	81	0.119565
12	1	235	0	92	82	0.108696
12	1	240	0	90	81	0.1
12	1	245	0	92	76	0.173913
12	1	250	0	92	73	0.206522
12	1	255	0	93	74	0.204301
12	1	260	0	92	75	0.184783
12	1	265	0	90	76	0.155556
12	1	270	0	91	79	0.131868
12	1	275	0	91	81	0.10989
12	1	280	0	91	81	0.10989
12	1	285	0	91	80	0.120879
12	1	290	0	91	82	0.0989011
12	1	295	0	91	83	0.0879121
12	1	300	1	90	83	0.0777778
12	1	305	1	90	82	0.0888889
12	1	310	1	91	82	0.0989011
12	1	315	1	91	82	0.0989011
12	1	320	1	91	83	0.0879121
12	1	325	1	91	81	0.10989
12	1	330	1	92	82	0.108696
12	1	335	1	92	82	0.108696
12	1	340	1	91	81	0.10989
12	1	345	1	91	80	0.120879
12	1	350	1	91	80	0.120879
12	1	355	1	91	79	0.131868
12	1	360	1	91	80	0.120879
12	1	365	1	90	81	0.1
12	1	370	1	91	81	0.10989
12	1	375	1	91	81	0.10989
12	1	380	1	91	79	0.131868
12	1	385	1	91	79	0.131868
12	1	390	1	90	79	0.122222
12	1	395	1	89	76	0.146067
12	1	400	1	90	75	0.166667
12	1	405	1	90	74	0.177778
12	1	410	1	89	78	0.123596
12	1	415	1	89	77	0.134831
12	1	420	1	90	76	0.155556
12	1	425	1	92	75	0.184783
12	1	430	1	91	75	0.175824
12	1	435	1	90	76	0.155556
12	1	440	1	90	77	0.144444
12	1	445	1	89	76	0.146067
12	1	450	1	89	77	0.134831
12	1	455	1	90	78	0.133333
12	1	460	1	91	77	0.153846
12	1	465	1	92	77	0.163043
12	1	470	1	92	77	0.163043
12	1	475	1	91	76	0.164835
12	1	480	1	91	77	0.153846
12	1	485	1	93	76	0.182796
12	1	490	1	91	76	0.164835
12	1	495	1	91	78	0.142857
12	1	500	1	91	77	0.153846
12	1	505	1	91	78	0.142857
12	1	510	1	90	79	0.122222
12	1	515	1	91	79	0.131868
12	1	520	1	91	80	0.120879
12	1	525	1	92	80	0.130435
12	1	530	1	92	79	0.141304
12	1	535	1	91	79	0.131868
12	1	540	1	91	80	0.120879
12	1	545	1	91	80	0.120879
12	1	550	1	92	79	0.141304
12	1	555	1	92	78	0.152174
12	1	560	1	92	78	0.152174
12	1	565	1	93	77	0.172043
12	1	570	1	93	77	0.172043
12	1	575	1	93	77	0.172043
12	1	580	1	91	77	0.153846
12	1	585	1	91	78	0.142857
12	1	590	1	91	75	0.175824
12	1	595	1	91	75	0.175824
12	1	600	1	92	76	0.173913
13	0	5	0	98	85.132	0.131306
13	0	10	0	98.25	85.132	0.133517
13	0	15	0	100.25	81.929	0.182753
13	0	20	0	100.25	84.064	0.161456
13	0	25	0	100.25	82.997	0.1721
13	0	30	0	100.25	84.064	0.161456
13	0	35	0	99.25	82.997	0.163758
13	0	40	0	100.25	84.064	0.161456
13	0	45	0	100.25	85.132	0.150803
13	0	50	0	100.25	81.929	0.182753
13	0	55	0	100.25	85.132	0.150803
13	0	60	0	100.25	78.727	0.214693
13	0	65	0	100.25	78.727	0.214693
13	0	70	0	100.25	81.929	0.182753
13	0	75	0	100.25	81.929	0.182753
13	0	80	0	100.5	81.129	0.192746
13	0	85	0	100.25	81.129	0.190733
13	0	90	0	100.25	82.196	0.18009
13	0	95	0	97.25	80.862	0.168514
13	0	100	0	98.25	81.129	0.17426
13	0	105	0	100.25	85.399	0.14814
13	0	110	0	100.5	85.399	0.150259
13	0	115	0	100.25	85.399	0.14814
13	0	120	0	100.25	83.264	0.169436
13	0	125	0	100.5	86.466	0.139642
13	0	130	0	100.5	88.601	0.118398
13	0	135	0	100.5	85.399	0.150259
13	0	140	0	100.25	85.399	0.14814
13	0	145	0	100.25	81.129	0.190733
13	0	150	0	100.25	83.264	0.169436
13	0	155	0	100.25	80.061	0.201387
13	0	160	0	100.5	78.994	0.21399
13	0	165	0	100.25	80.061	0.201387
13	0	170	0		80.862	#DIV/0!
13	0	175	0	100.25	81.929	0.182753
13	0	180	0	100.25	79.794	0.20405
13	0	185	0	100.25	80.862	0.193397
13	0	190	0	100.25	80.862	0.193397
13	0	195	0	100.25	79.794	0.20405
13	0	200	0		79.794	#DIV/0!
13	0	205	0		83.264	#DIV/0!
13	0	210	0		81.929	#DIV/0!
13	0	215	0		81.929	#DIV/0!
13	0	220	0	95	86.466	0.0898316
13	0	225	0	96	87.534	0.0881875
13	0	230	0	96	86.466	0.0993125
13	0	235	0	96	86.466	0.0993125
13	0	240	0	97	87.534	0.0975876
13	0	245	0	99.25	86.466	0.128806
13	0	250	0	99	85.399	0.137384
13	0	255	0	97	86.466	0.108598
13	0	260	0	98	86.466	0.117694
13	0	265	0	98.25	87.534	0.109069
13	0	270	0	98.25	87.534	0.109069
13	0	275	0	98.25	83.264	0.152529
13	0	280	0	98.25	83.264	0.152529
13	0	285	0	99	83.264	0.158949
13	0	290	0	99	83.264	0.158949
13	0	295	0	99.25	86.466	0.128806
13	0	300	1	99	87.534	0.115818
13	0	305	1	99.25	86.466	0.128806
13	0	310	1	99.25	86.466	0.128806
13	0	315	1	99.25	87.534	0.118045
13	0	320	1	97	89.936	0.0728247
13	0	325	1	98	89.936	0.0822857
13	0	330	1	99.25	88.601	0.107295
13	0	335	1	99.25	88.601	0.107295
13	0	340	1	100.25	88.601	0.1162
13	0	345	1	100.25	89.669	0.105546
13	0	350	1	100.25	89.669	0.105546
13	0	355	1	100.25	89.669	0.105546
13	0	360	1	100.25	89.669	0.105546
13	0	365	1	99.25	90.736	0.0857834
13	0	370	1	100.25	90.736	0.0949027
13	0	375	1	100.25	89.669	0.105546
13	0	380	1	100.25	88.601	0.1162
13	0	385	1	99.25	87.534	0.118045
13	0	390	1	100.25	87.534	0.126843
13	0	395	1	100.25	88.601	0.1162
13	0	400	1	100.5	88.334	0.121055
13	0	405	1	100.25	86.199	0.14016
13	0	410	1	100.5	86.199	0.142299
13	0	415	1	100.25	85.132	0.150803
13	0	420	1	98.25	86.466	0.119939
13	0	425	1	99.25	86.199	0.131496
13	0	430	1	99.5	84.064	0.155136
13	0	435	1	100.25	85.132	0.150803
13	0	440	1	100.5	85.399	0.150259
13	0	445	1	100.5	85.399	0.150259
13	0	450	1	99.25	85.132	0.142247
13	0	455	1	99.5	84.064	0.155136
13	0	460	1	100.5	84.331	0.160886
13	0	465	1	100.5	84.064	0.163542
13	0	470	1	100.25	84.331	0.158793
13	0	475	1	100.5	84.064	0.163542
13	0	480	1	100.75	84.064	0.165618
13	0	485	1	100.25	82.997	0.1721
13	0	490	1	100.25	84.064	0.161456
13	0	495	1	100.25	84.331	0.158793
13	0	500	1	100.25	85.399	0.14814
13	0	505	1	99.25	85.132	0.142247
13	0	510	1	100.5	85.399	0.150259
13	0	515	1	100.25	84.331	0.158793
13	0	520	1	100.25	83.264	0.169436
13	0	525	1	100.25	82.997	0.1721
13	0	530	1	100.25	82.997	0.1721
13	0	535	1	100.25	84.064	0.161456
13	0	540	1	100.25	84.331	0.158793
13	0	545	1	100.25	84.064	0.161456
13	0	550	1	100.25	86.466	0.137496
13	0	555	1	100.25	86.466	0.137496
13	0	560	1	100.25	85.399	0.14814
13	0	565	1	100.25	85.399	0.14814
13	0	570	1	100.5	84.331	0.160886
13	0	575	1	100.25	76.592	0.23599
13	0	580	1	100.25	79.794	0.20405
13	0	585	1	100.25	84.331	0.158793
13	0	590	1	99.25	81.929	0.174519
13	0	595	1	99.25	82.997	0.163758
13	0	600	1	100.5	85.399	0.150259
14	1	5	0	98	80	0.183673
14	1	10	0	98	80	0.183673
14	1	15	0	98	79	0.193878
14	1	20	0	98	79	0.193878
14	1	25	0	98	79	0.193878
14	1	30	0	100	78	0.22
14	1	35	0	99	79	0.20202
14	1	40	0	98	79	0.193878
14	1	45	0	97	79	0.185567
14	1	50	0	98	78	0.204082
14	1	55	0	98	78	0.204082
14	1	60	0	99	78	0.212121
14	1	65	0	100	79	0.21
14	1	70	0	99	78	0.212121
14	1	75	0	99	78	0.212121
14	1	80	0	99	78	0.212121
14	1	85	0	99	78	0.212121
14	1	90	0	99	77	0.222222
14	1	95	0	100	77	0.23
14	1	100	0	100	76	0.24
14	1	105	0	100	75	0.25
14	1	110	0	100	75	0.25
14	1	115	0	100	75	0.25
14	1	120	0	100	74	0.26
14	1	125	0	100	76	0.24
14	1	130	0	99	77	0.222222
14	1	135	0	99	78	0.212121
14	1	140	0	99	78	0.212121
14	1	145	0	99	77	0.222222
14	1	150	0	99	76	0.232323
14	1	155	0	99	76	0.232323
14	1	160	0	99	77	0.222222
14	1	165	0	99	77	0.222222
14	1	170	0	99	77	0.222222
14	1	175	0	99	77	0.222222
14	1	180	0	100	77	0.23
14	1	185	0	99	77	0.222222
14	1	190	0	99	77	0.222222
14	1	195	0	99	77	0.222222
14	1	200	0	100	76	0.24
14	1	205	0	100	76	0.24
14	1	210	0	99	76	0.232323
14	1	215	0	99	77	0.222222
14	1	220	0		76	#DIV/0!
14	1	225	0		76	#DIV/0!
14	1	230	0	100	76	0.24
14	1	235	0	99	76	0.232323
14	1	240	0	99	76	0.232323
14	1	245	0	99	75	0.242424
14	1	250	0	99	75	0.242424
14	1	255	0	99	75	0.242424
14	1	260	0	99	74	0.252525
14	1	265	0	99	75	0.242424
14	1	270	0	100	75	0.25
14	1	275	0	100	75	0.25
14	1	280	0	99	75	0.242424
14	1	285	0	99	75	0.242424
14	1	290	0	99	75	0.242424
14	1	295	0	99	75	0.242424
14	1	300	1	99	74	0.252525
14	1	305	1	100	74	0.26
14	1	310	1	100	74	0.26
14	1	315	1	100	73	0.27
14	1	320	1	100	73	0.27
14	1	325	1	100	73	0.27
14	1	330	1	99	73	0.262626
14	1	335	1	99	74	0.252525
14	1	340	1	99	74	0.252525
14	1	345	1	100	74	0.26
14	1	350	1	100	74	0.26
14	1	355	1	99	75	0.242424
14	1	360	1	99	76	0.232323
14	1	365	1	99	75	0.242424
14	1	370	1	98	77	0.214286
14	1	375	1	98	72	0.265306
14	1	380	1	99	68	0.313131
14	1	385	1	99	67	0.323232
14	1	390	1	99	68	0.313131
14	1	395	1	99	68	0.313131
14	1	400	1	99	69	0.30303
14	1	405	1	99	69	0.30303
14	1	410	1	99	69	0.30303
14	1	415	1	99	68	0.313131
14	1	420	1	99	69	0.30303
14	1	425	1	99	70	0.292929
14	1	430	1	99	70	0.292929
14	1	435	1	100	69	0.31
14	1	440	1	100	68	0.32
14	1	445	1	99	68	0.313131
14	1	450	1	99	67	0.323232
14	1	455	1	99	66	0.333333
14	1	460	1	0	66	#DIV/0!
14	1	465	1	0	67	#DIV/0!
14	1	470	1	91	68	0.252747
14	1	475	1	91	68	0.252747
14	1	480	1	100	67	0.33
14	1	485	1	100	67	0.33
14	1	490	1	100	66	0.34
14	1	495	1	100	66	0.34
14	1	500	1	100	66	0.34
14	1	505	1	100	67	0.33
14	1	510	1	100	67	0.33
14	1	515	1	99	68	0.313131
14	1	520	1	97	68	0.298969
14	1	525	1	90	67	0.255556
14	1	530	1	90	67	0.255556
14	1	535	1	96	68	0.291667
14	1	540	1	98	68	0.306122
14	1	545	1	98	69	0.295918
14	1	550	1	96	70	0.270833
14	1	555	1	94	70	0.255319
14	1	560	1	93	69	0.258065
14	1	565	1	83	69	0.168675
14	1	570	1	78	69	0.115385
14	1	575	1	78	69	0.115385
14	1	580	1	78	69	0.115385
14	1	585	1	78	71	0.0897436
14	1	590	1	78	69	0.115385
14	1	595	1	78	69	0.115385
14	1	600	1	78	69	0.115385
15	1	5	0	97	75	0.226804
15	1	10	0	96	74	0.229167
15	1	15	0	96	74	0.229167
15	1	20	0	97	70	0.278351
15	1	25	0	98	66	0.326531
15	1	30	0	98	66	0.326531
15	1	35	0	97	67	0.309278
15	1	40	0	97	67	0.309278
15	1	45	0	95	68	0.284211
15	1	50	0	94	65	0.308511
15	1	55	0	93	67	0.27957
15	1	60	0	92	70	0.23913
15	1	65	0	95	70	0.263158
15	1	70	0	96	69	0.28125
15	1	75	0	95	70	0.263158
15	1	80	0	96	69	0.28125
15	1	85	0	97	71	0.268041
15	1	90	0	96	71	0.260417
15	1	95	0	97	71	0.268041
15	1	100	0	97	72	0.257732
15	1	105	0	98	70	0.285714
15	1	110	0	98	75	0.234694
15	1	115	0	97	71	0.268041
15	1	120	0	97	71	0.268041
15	1	125	0	98		1
15	1	130	0		71	#DIV/0!
15	1	135	0	98	77	0.214286
15	1	140	0	98	70	0.285714
15	1	145	0	98	72	0.265306
15	1	150	0	95	75	0.210526
15	1	155	0	95	74	0.221053
15	1	160	0	96	77	0.197917
15	1	165	0	97	75	0.226804
15	1	170	0	98	76	0.22449
15	1	175	0	98	73	0.255102
15	1	180	0	98	76	0.22449
15	1	185	0	97	74	0.237113
15	1	190	0	96	72	0.25
15	1	195	0	96	73	0.239583
15	1	200	0	96	74	0.229167
15	1	205	0	96	73	0.239583
15	1	210	0	96	76	0.208333
15	1	215	0	96	75	0.21875
15	1	220	0	96	74	0.229167
15	1	225	0	96	75	0.21875
15	1	230	0	97	74	0.237113
15	1	235	0	98	75	0.234694
15	1	240	0	98	71	0.27551
15	1	245	0	98	76	0.22449
15	1	250	0	98	75	0.234694
15	1	255	0	98	74	0.244898
15	1	260	0	98	73	0.255102
15	1	265	0	98	75	0.234694
15	1	270	0	98	75	0.234694
15	1	275	0	97	74	0.237113
15	1	280	0	97	74	0.237113
15	1	285	0	97	74	0.237113
15	1	290	0	97	73	0.247423
15	1	295	0	97	73	0.247423
15	1	300	1	97	73	0.247423
15	1	305	1	97	72	0.257732
15	1	310	1	97	74	0.237113
15	1	315	1	97	74	0.237113
15	1	320	1	96	70	0.270833
15	1	325	1	96	73	0.239583
15	1	330	1	97	77	0.206186
15	1	335	1	97	74	0.237113
15	1	340	1	96	72	0.25
15	1	345	1	96	73	0.239583
15	1	350	1	96	71	0.260417
15	1	355	1	96	74	0.229167
15	1	360	1	97	74	0.237113
15	1	365	1	97	72	0.257732
15	1	370	1	97	72	0.257732
15	1	375	1	97	69	0.28866
15	1	380	1	97	69	0.28866
15	1	385	1	97	64	0.340206
15	1	390	1	97	65	0.329897
15	1	395	1	97	67	0.309278
15	1	400	1	96	71	0.260417
15	1	405	1	95	69	0.273684
15	1	410	1	96	66	0.3125
15	1	415	1	96	71	0.260417
15	1	420	1	97	69	0.28866
15	1	425	1	97	67	0.309278
15	1	430	1	97	68	0.298969
15	1	435	1	97	66	0.319588
15	1	440	1	97	70	0.278351
15	1	445	1	97	69	0.28866
15	1	450	1	96	66	0.3125
15	1	455	1	97	65	0.329897
15	1	460	1	97	66	0.319588
15	1	465	1	96	68	0.291667
15	1	470	1	96	69	0.28125
15	1	475	1	96	67	0.302083
15	1	480	1	97	69	0.28866
15	1	485	1	97	67	0.309278
15	1	490	1	97	69	0.28866
15	1	495	1	97	67	0.309278
15	1	500	1	97	67	0.309278
15	1	505	1	97	67	0.309278
15	1	510	1	97	68	0.298969
15	1	515	1	97	68	0.298969
15	1	520	1	97	69	0.28866
15	1	525	1	97	67	0.309278
15	1	530	1	97	70	0.278351
15	1	535	1	97	71	0.268041
15	1	540	1	96	69	0.28125
15	1	545	1	96	71	0.260417
15	1	550	1	96	69	0.28125
15	1	555	1	96	69	0.28125
15	1	560	1	97	68	0.298969
15	1	565	1	97	69	0.28866
15	1	570	1	97	69	0.28866
15	1	575	1	96	69	0.28125
15	1	580	1	97	70	0.278351
15	1	585	1	97	68	0.298969
15	1	590	1	97	69	0.28866
15	1	595	1	97	68	0.298969
15	1	600	1	97	70	0.278351
16	1	5	0	89	61	0.314607
16	1	10	0	89	59	0.337079
16	1	15	0	90	60	0.333333
16	1	20	0	90	58	0.355556
16	1	25	0	87	57	0.344828
16	1	30	0	85	53	0.376471
16	1	35	0	79	52	0.341772
16	1	40	0	79	53	0.329114
16	1	45	0	72	56	0.222222
16	1	50	0	71	57	0.197183
16	1	55	0	73	58	0.205479
16	1	60	0	85	59	0.305882
16	1	65	0	86	59	0.313953
16	1	70	0	86	60	0.302326
16	1	75	0	86	61	0.290698
16	1	80	0	86	63	0.267442
16	1	85	0	85	62	0.270588
16	1	90	0	86	62	0.27907
16	1	95	0	86	63	0.267442
16	1	100	0	87	63	0.275862
16	1	105	0	87	63	0.275862
16	1	110	0	87	62	0.287356
16	1	115	0	87	61	0.298851
16	1	120	0	87	62	0.287356
16	1	125	0	88	61	0.306818
16	1	130	0	88	61	0.306818
16	1	135	0	88	61	0.306818
16	1	140	0	88	61	0.306818
16	1	145	0	88	62	0.295455
16	1	150	0	88	63	0.284091
16	1	155	0	88	64	0.272727
16	1	160	0	88	64	0.272727
16	1	165	0	88	64	0.272727
16	1	170	0	87	63	0.275862
16	1	175	0	87	64	0.264368
16	1	180	0	87	63	0.275862
16	1	185	0	87	63	0.275862
16	1	190	0	86	60	0.302326
16	1	195	0	86	58	0.325581
16	1	200	0	85	60	0.294118
16	1	205	0	84	62	0.261905
16	1	210	0	84	61	0.27381
16	1	215	0	85	61	0.282353
16	1	220	0	87	62	0.287356
16	1	225	0		63	#DIV/0!
16	1	230	0	87	63	0.275862
16	1	235	0	87	65	0.252874
16	1	240	0		65	#DIV/0!
16	1	245	0		66	#DIV/0!
16	1	250	0		65	#DIV/0!
16	1	255	0		64	#DIV/0!
16	1	260	0		64	#DIV/0!
16	1	265	0		66	#DIV/0!
16	1	270	0		66	#DIV/0!
16	1	275	0		66	#DIV/0!
16	1	280	0		66	#DIV/0!
16	1	285	0		65	#DIV/0!
16	1	290	0		64	#DIV/0!
16	1	295	0		62	#DIV/0!
16	1	300	1		62	#DIV/0!
16	1	305	1		62	#DIV/0!
16	1	310	1		62	#DIV/0!
16	1	315	1		62	#DIV/0!
16	1	320	1		63	#DIV/0!
16	1	325	1		64	#DIV/0!
16	1	330	1		64	#DIV/0!
16	1	335	1		63	#DIV/0!
16	1	340	1		63	#DIV/0!
16	1	345	1		63	#DIV/0!
16	1	350	1		64	#DIV/0!
16	1	355	1		63	#DIV/0!
16	1	360	1		63	#DIV/0!
16	1	365	1		64	#DIV/0!
16	1	370	1		64	#DIV/0!
16	1	375	1		63	#DIV/0!
16	1	380	1		63	#DIV/0!
16	1	385	1		63	#DIV/0!
16	1	390	1		65	#DIV/0!
16	1	395	1		63	#DIV/0!
16	1	400	1		63	#DIV/0!
16	1	405	1		62	#DIV/0!
16	1	410	1		63	#DIV/0!
16	1	415	1		62	#DIV/0!
16	1	420	1	88	61	0.306818
16	1	425	1	87	61	0.298851
16	1	430	1	87	61	0.298851
16	1	435	1	85	59	0.305882
16	1	440	1	82	62	0.243902
16	1	445	1	81	57	0.296296
16	1	450	1	81	60	0.259259
16	1	455	1	81	61	0.246914
16	1	460	1	81	59	0.271605
16	1	465	1	82	61	0.256098
16	1	470	1	87	63	0.275862
16	1	475	1	87	60	0.310345
16	1	480	1	87	59	0.321839
16	1	485	1	87	62	0.287356
16	1	490	1	85	57	0.329412
16	1	495	1	86	59	0.313953
16	1	500	1	84	60	0.285714
16	1	505	1	84	59	0.297619
16	1	510	1	83	58	0.301205
16	1	515	1	82	59	0.280488
16	1	520	1	77	59	0.233766
16	1	525	1	78	59	0.24359
16	1	530	1	82	59	0.280488
16	1	535	1	81	58	0.283951
16	1	540	1	82	58	0.292683
16	1	545	1	82	60	0.268293
16	1	550	1	85	60	0.294118
16	1	555	1	87	60	0.310345
16	1	560	1	85	59	0.305882
16	1	565	1	80	60	0.25
16	1	570	1	81	60	0.259259
16	1	575	1	81	59	0.271605
16	1	580	1	78	59	0.24359
16	1	585	1	81	59	0.271605
16	1	590	1	82	60	0.268293
16	1	595	1	81	59	0.271605
16	1	600	1	82	58	0.292683
17	0	5	0	100	77.003	0.22997
17	0	10	0	99.751	77.003	0.228048
17	0	15	0	100	72.99	0.2701
17	0	20	0	100	65.716	0.34284
17	0	25	0	100	71.987	0.28013
17	0	30	0	100	72.99	0.2701
17	0	35	0	100	71.987	0.28013
17	0	40	0	100	72.99	0.2701
17	0	45	0	99.751	72.99	0.268278
17	0	50	0	100	72.99	0.2701
17	0	55	0	100	73.993	0.26007
17	0	60	0	100	72.99	0.2701
17	0	65	0	98.753	72.99	0.260883
17	0	70	0	100	72.99	0.2701
17	0	75	0	100	78.007	0.21993
17	0	80	0	100	75.248	0.24752
17	0	85	0	100	74.997	0.25003
17	0	90	0	100	74.997	0.25003
17	0	95	0	99.751	71.987	0.278333
17	0	100	0	100	72.99	0.2701
17	0	105	0	100	71.987	0.28013
17	0	110	0	100	71.987	0.28013
17	0	115	0	99.002	72.99	0.262742
17	0	120	0	99.002	70.983	0.283014
17	0	125	0	100	70.983	0.29017
17	0	130	0	100	77.003	0.22997
17	0	135	0	100	73.993	0.26007
17	0	140	0	100	73.993	0.26007
17	0	145	0	99.751	73.993	0.258223
17	0	150	0	99.002	71.987	0.272873
17	0	155	0	95.761	74.997	0.216831
17	0	160	0	98.753	74.997	0.24056
17	0	165	0	100	74.997	0.25003
17	0	170	0	100	72.99	0.2701
17	0	175	0	100	72.99	0.2701
17	0	180	0	100	73.993	0.26007
17	0	185	0	100	73.993	0.26007
17	0	190	0	100	72.99	0.2701
17	0	195	0	99.751	72.99	0.268278
17	0	200	0	99.751	74.997	0.248158
17	0	205	0	100	73.993	0.26007
17	0	210	0	100	74.997	0.25003
17	0	215	0	98.753	72.739	0.263425
17	0	220	0	98.753	73.993	0.250727
17	0	225	0	99.002	72.99	0.262742
17	0	230	0	98.753	70.983	0.281207
17	0	235	0	97.756	70.983	0.273876
17	0	240	0	97.756	77.003	0.212294
17	0	245	0	99.002	76	0.232339
17	0	250	0	100	76	0.24
17	0	255	0	100	72.99	0.2701
17	0	260	0	99.002	72.99	0.262742
17	0	265	0	99.002	71.987	0.272873
17	0	270	0	99.002	73.993	0.252611
17	0	275	0	100	75.248	0.24752
17	0	280	0	100	72.99	0.2701
17	0	285	0	99.252	74.244	0.251965
17	0	290	0	99.751	74.997	0.248158
17	0	295	0	100	72.99	0.2701
17	0	300	1	99.751	74.997	0.248158
17	0	305	1	100	71.987	0.28013
17	0	310	1	100	73.993	0.26007
17	0	315	1	99.751	68.977	0.308508
17	0	320	1	100	67.974	0.32026
17	0	325	1	99.002	71.987	0.272873
17	0	330	1	100	68.977	0.31023
17	0	335	1	99.252	70.231	0.292397
17	0	340	1	98.753	69.98	0.291363
17	0	345	1	99.751	73.993	0.258223
17	0	350	1	99.751	73.993	0.258223
17	0	355	1	100	71.987	0.28013
17	0	360	1	100	72.99	0.2701
17	0	365	1	98.753	73.993	0.250727
17	0	370	1	100	73.993	0.26007
17	0	375	1	100	73.993	0.26007
17	0	380	1	100	76	0.24
17	0	385	1	100	77.003	0.22997
17	0	390	1	100	76	0.24
17	0	395	1	99.751	76	0.238103
[truncated: 3,282 more rows]

## Sheet: FTOE CHD
time/SID CHD FTOE	2	3	4	6	8	9	11	12	14	15	16	20	22	25	26	27	28	29	30	31	32	34	35	36	38	39	41	43	mean	SD
5	0.337209	0.222222	0.211111		0.244898	0.325581	0.3	0.105882	0.183673	0.226804	0.314607	0.290323	0.29	0.180851	0.193182	0.395604	0.270588	1	0.456522			0.271739	0.282609	0.247423	0.418367	0.219512	0.294118	0.132653	0.296619	0.168105
10	0.325581	0.222222	0.208791		0.234694	0.313953	0.288889	0.139535	0.183673	0.229167	0.337079	0.26087	0.28	0.170213	0.183908	0.391304	0.26506		0.462366	1		0.271739	0.293478	0.221053	1	0.214286	0.302326	0.142857	0.317722	0.218396
15	0.325581	0.222222	0.23913		0.214286	0.302326	0.288889	0.340909	0.193878	0.229167	0.333333	0.290323	0.27	0.170213	0.174419	0.402174	0.277108	0.476744	0.473118			0.271739	0.293478	0.297872	1	0.202381	0.290698	0.153061	0.309322	0.166159
20	0.325581	0.212121	0.252747	0.242424	0.222222	0.302326	0.288889	0.204545	0.193878	0.278351	0.355556	0.27957	0.27	0.170213	0.174419	0.391304	0.289157	0.433735	0.43956	0.25		0.263736	0.293478	0.180851	1	0.202381	0.290698	0.153061	0.294845	0.159606
25	0.337209	0.24	0.252747		0.22449	0.337209	0.3	0.134831	0.193878	0.326531	0.344828	0.290323	0.265306	0.159574	0.174419	0.380435	0.304878	1	0.472527	0.26		0.263736	0.271739	0.221053	0.316327	0.2	0.302326	0.163265	0.297601	0.162157
30	0.348837	0.242424	0.271739		0.22449	0.325581	0.307692	0.179775	0.22	0.326531	0.376471	0.276596	0.265306	0.170213	0.162791	0.358696	0.2875		0.461538	0.26		0.252747	0.293478	0.25	0.336735	0.22093	0.290698	0.153061	0.274553	0.0727164
35	0.348837	0.252525	0.282609		0.232323	0.337209	0.307692	0.123596	0.20202	0.309278	0.341772	0.265957	0.265306	0.148936	0.174419	0.347826	0.280488	1	0.450549	0.26		0.255556	0.282609	0.322917	0.336735	0.258427	0.302326	0.153061	0.301653	0.159851
40	0.390805	0.222222	0.255556		0.232323	0.372093	0.296703	0.091954	0.193878	0.309278	0.329114	0.319149	0.282828	0.159574	0.186047	0.351648	0.292683		0.450549	0.25		0.244444	0.282609	0.294737	1	0.277778	0.27907	0.163265	0.301132	0.165303
45	0.367816	0.232323	0.170455		0.22449	0.360465	0.296703	0.103448	0.185567	0.284211	0.222222	0.319149	0.29	0.141304	0.174419	0.285714	0.304878	0.445783	0.444444	0.25		0.263736	0.282609	0.291667	1	0.244444	0.27907	0.173469	0.293784	0.166113
50	0.325301	0.20202	0.206897		0.234694	0.337209	0.296703	0.11236	0.204082	0.308511	0.197183	0.351064	0.3	0.131868	0.174419	0.307692	0.345238	0.439024	0.444444	0.25		0.263736	0.282609	0.291667	1	0.244444	0.270588	0.153061	0.295185	0.165854
55	0.325301	0.24	0.183908		0.234694	0.325581	0.318681	0.133333	0.204082	0.27957	0.205479	0.340426	0.282828	0.130435	0.174419	0.274725	0.369048	1	0.473118	0.24		0.252747	0.282609	0.28125	0.111111	0.222222	0.261905	0.134021	0.280057	0.168288
60	0.345238	0.252525	0.195402		0.234694	0.313953	0.318681	0.133333	0.212121	0.23913	0.305882	0.340426	0.282828	0.148936	0.164706	0.391304	0.321429		0.473118	0.24		0.263736	0.282609	0.270833	0.134021	0.241758	0.25	0.134021	0.259627	0.0835213
65	0.325301	0.222222	0.208791		0.22449	0.302326	0.307692	0.157303	0.21	0.263158	0.313953	0.336842	0.282828	0.157895	0.164706	0.395604	0.345238	1	0.473118	0.24		0.263736	0.304348	0.252632	0.175258	0.241758	0.282353	0.123711	0.291356	0.164642
70	0.313253	0.242424	0.230769		0.242424	0.302326	0.264368	0.123596	0.212121	0.28125	0.302326	0.336842	0.282828	0.157895	0.174419	0.369565	0.333333		0.451613	0.23		0.274725		0.252632	0.175258	0.266667	0.294118	0.14433	0.260795	0.0753135
75	0.313253	0.242424	0.211111		0.282828	0.313953	0.232558	0.102273	0.212121	0.263158	0.290698	0.336842	0.272727	0.166667	0.174419	0.358696	0.349398	0.416667	0.456522	0.22		0.263736	0.271739	0.21978	0.0947368	0.277778	0.282353	0.14433	0.260414	0.0861893
80	0.341176	0.252525	0.244444		0.252525	0.302326	0.241379	0.123596	0.212121	0.28125	0.267442	0.340426	0.262626	0.166667	0.162791	0.336957	0.301205	0.471264	0.461538	0.23		0.252747	0.282609	0.208791	0.0947368	0.22093	0.261905	0.154639	0.258793	0.0876321
85	0.329412	0.222222	0.222222		0.262626	0.302326	0.269663	0.122222	0.212121	0.268041	0.270588	0.351064	0.252525	0.157895	0.174419	0.395604	0.292683	0.472527	0.450549	0.23		0.263736		0.223404	1	0.206897	0.247059	0.154639	0.294178	0.1699
90	0.333333	0.242424	0.244444	0.18	0.252525	0.298851	0.288889	0.120879	0.222222	0.260417	0.27907	0.340426	0.262626	0.168421	0.162791	0.386364	0.2875	0.455556	0.450549	0.23		0.274725	0.293478	0.231579	0.0927835	0.206897	0.255814	0.183673	0.25949	0.0857374
95	0.301205	0.222222	0.211111	0.19	0.265306	0.298851	0.266667	0.122222	0.23	0.268041	0.267442	0.368421	0.252525	0.0823529	0.152941	0.360465	0.291139	1	0.444444	0.24		0.230769	0.304348	0.242105	0.0909091	0.209302	0.255814	0.185567	0.272377	0.165905
100	0.301205	0.252525	0.21978	0.161616	0.265306	0.310345	0.241379	0.131868	0.24	0.257732	0.275862	0.347368	0.255102	0.025	0.152941	0.348837	0.303797		0.426966	0.26		0.3	0.304348	0.244681	0.11	0.22093	0.284091	0.195876	0.247598	0.0833277
105	0.317647	0.24	0.274725		0.265306	0.321839	0.272727	0.131868	0.25	0.285714	0.275862	0.357895	0.255102	0.122222	0.162791	0.352273	0.308642	0.440476	0.455556	0.25		0.288889	0.293478	0.252632	0.15	0.209302	0.311111	0.195876	0.270844	0.0813795
110	0.313953	0.232323	0.274725		0.268041	0.352273	0.284091	0.120879	0.25	0.234694	0.287356	0.368421	0.255102	0.177083	0.162791	0.329545	0.24359	0.39759	0.461538	0.25		0.3	0.271739	0.215054	0.15	0.180723	0.3	0.168421	0.263459	0.0796426
115	0.367816	0.232323	0.230769		0.14433	0.375	0.261364	0.10989	0.25	0.268041	0.298851	0.389474	0.262626	0.177083	0.162791	0.347826	0.272727	0.39759	0.472527	0.25		0.288889	0.271739	0.181818	1	0.192771	0.292135	0.139785	0.293776	0.169027
120	0.367816	0.242424	0.222222		0.252632	0.382022	0.264368	0.10989	0.26	0.268041	0.287356	0.382979	0.262626	0.189474	0.174419	0.326087	0.337349	0.385542	0.478261	0.26		0.280899	0.290323	0.123596	1	0.238636	0.272727	0.136842	0.299867	0.166718
125	0.360465	0.232323	0.244444	0.151515	0.242105	0.348315	0.255814	0.130435	0.24	1	0.306818	0.378947	0.262626	0.2	0.183908	0.369565	0.313253	0.378049	0.43956	0.27		0.25	0.282609	0.103448	0.12	0.22619	0.261364	0.154639	0.285422	0.16666
130	0.337209	0.242424	0.222222		0.202128	0.340909	0.244186	0.130435	0.222222		0.306818	0.4	0.26	0.180851	0.162791	0.351648	0.349398	0.380952	0.450549	0.27		0.207317	0.282609	1	0.12	0.202381	0.252874	0.134021	0.290158	0.171754
135	0.352941	0.25	0.222222		0.105882	0.340909	0.223529	0.130435	0.212121	0.214286	0.306818	0.389474	0.25	0.195876	0.151163	0.32967	0.282051	0.420455	0.43956	0.28		0.216867	0.282609	0.177778	1	0.202381	0.264368	0.14433	0.284066	0.169717
140	0.352941	0.26	0.307692		0.0823529	0.375	0.188235	0.119565	0.212121	0.285714	0.306818	0.340426	0.25	0.185567	0.162791	0.32967	0.306667	0.409091	0.409091	0.27		0.247059	0.293478	0.252525	1	0.211765	0.264368	0.154639	0.291445	0.166798
145	0.333333	0.262626	0.197802	0.25		0.426966	0.223529	0.119565	0.222222	0.265306	0.295455	0.387097	0.26	0.177083	0.162791	0.304348	0.25641	0.35	0.43956	0.28		0.25	0.304348	0.232323	1	0.223529	0.272727	0.14433	0.293898	0.163905
150	0.341176	0.262626	0.282609			0.41573	0.22093	0.130435	0.232323	0.210526	0.284091	0.376344	0.252525	0.1875	0.174419	0.336957	0.296296	0.341772	0.472527	0.26		0.258427	0.304348	0.232323	1	0.178571	0.261364	0.14433	0.298326	0.167377
155	0.333333	0.234694	0.241758			0.386364	0.232558	0.130435	0.232323	0.221053	0.272727	0.365591	0.26	0.189474	0.174419	0.347826	0.2875	0.316456	0.434783	0.25		0.277778	0.304348	0.265306	1	0.214286	0.25	0.134021	0.294281	0.164145
160	0.357143	0.244898				0.091954	0.229885	0.119565	0.222222	0.197917	0.272727	0.344086	0.26	0.172043	0.174419	0.358696	0.2875	0.316456	0.473118	0.27		0.277778	0.304348	0.278351	0.122449	0.235294	0.272727	0.114583	0.249923	0.0900079
165	0.357143	0.234694	0.222222		0.182796	0.37931	0.241379	0.108696	0.222222	0.226804	0.272727	0.376344	0.26	0.0595238	0.164706	0.369565	0.25974	0.341772	0.462366	0.29		0.285714	0.304348	0.237113	0.0510204	0.223529	0.292135	0.123711	0.251907	0.0994062
170	0.376471	0.232323	0.213483		0.172043		0.264368	0.119565	0.222222	0.22449	0.275862	0.365591	0.26	0	0.152941	0.384615	0.246753	0.329114	0.462366	0.29		0.274725	0.296703	0.221053	0.0909091	0.190476	0.292135		0.248259	0.100798
175	0.376471	0.24	0.224719		0.172043	0.367816	0.227273	0.108696	0.222222	0.255102	0.264368	0.333333	0.27	-0.3	0.172414	0.391304	0.216216	0.367089	0.462366	0.28		0.3	0.296703	0.202128	0.132653	0.235294	0.292135	0.113402	0.239375	0.140473
180	0.341176	0.232323	0.269663		0.182796	0.348837	0.227273	0.108696	0.23	0.22449	0.275862	0.333333	0.26	-0.316667	0.181818	0.478261	0.296296	0.382716	0.456522	0.28		0.3	0.296703	0.25	0.112245	0.241379	0.292135	0.122449	0.246473	0.146311
185	0.341176	0.232323	0.269663		0.2	0.367816	0.238636	0.0978261	0.222222	0.237113	0.275862	0.354839	0.27	0.0246914	0.16092	0.391304	0.333333	0.35443	0.450549	0.29		0.288889	0.285714	0.216495	0.113402	0.22619	0.284091	0.113402	0.255419	0.0984291
190	0.341176	0.252525	0.238636		0.2	0.402299	0.241379	0.0978261	0.222222	0.25	0.302326	0.336957	0.28	0.178947	0.172414	0.467391	0.269231	0.35443	0.449438	0.28		0.288889	0.285714	0.247423	0.113402	0.240964	0.284091	0.113402	0.265811	0.0926241
195	0.333333	0.24	0.252874		0.2	0.37931	0.27907	0.0978261	0.222222	0.239583	0.325581	0.318681	0.27	0.178947	0.172414	0.456522	0.24359	0.397436	0.443182	0.3		0.277778	0.285714	0.206186	0.123711	0.26506	0.3	0.122449	0.266595	0.0914449
200	0.345238	0.232323	0.227273	0.17	0.210526	0.413793	0.235294	0.108696	0.24	0.229167	0.294118	0.326087	0.26	0.1875	0.183908	0.445652	0.269231	0.333333	0.433333	0.31		0.311828	0.285714	0.239583	0.134021	0.267442	0.3	0.132653	0.263952	0.0864457
205	0.333333	0.232323	0.25		0.2	0.397727	0.211765	0.0989011	0.24	0.239583	0.261905	0.340659	0.27	0.197917	0.215909	0.423913	0.294872	0.4125	0.434783	0.28		0.315217	0.285714	0.25	0.134021	0.235294	0.318681	0.142857	0.269918	0.0866037
210	0.333333	0.232323	0.25		0.2	0.4	0.215909	0.0879121	0.232323	0.208333	0.27381	0.3	0.282828	0.1875	0.206897	0.373626	0.232877	0.397436	0.467391	0.26		0.318681	0.285714	0.206186	0.134021	0.255814	0.307692	0.0714286	0.25854	0.091878
215	0.333333	0.252525	0.258427		0.210526	0.411111	0.206897	0.0869565	0.222222	0.21875	0.282353	0.3	0.3	0.197917	0.195402	0.351648	0.24	0.381579	0.467391	0.242424		0.318681	0.285714	0.206186	0.134021		0.296703	0.0918367	0.259704	0.0907685
220	0.345238	0.242424	0.266667		0.210526	0.382022	0.190476	0.0869565		0.229167	0.287356	0.264368	0.31	0.168421	0.193182	0.344444	0.263158	0.241935	0.456522	0.242424		0.304348	0.274725	1	0.134021	0.267442	0.307692	0.0927835	0.284252	0.171323
225	0.364706	0.232323	0.244444		0.221053	0.393258	0.188235	0.108696		0.21875		0.252874	0.31	0.168421	0.213483	0.337079	0.291139	0.190476	0.423913	0.262626		0.304348	0.263736	0.239583	0.151515	0.247059	0.296703	0.0824742	0.250287	0.0827892
230	0.345238	0.212121	0.222222		0.210526	0.404494	0.197674	0.119565	0.24	0.237113	0.275862	0.303371	0.30303	0.177083	0.202247	0.348315	0.253333	0.35	0.434783	0.26		0.282609	0.263736	1	0.163265	0.211765	0.277778	0.0618557	0.283	0.167948
235	0.373494	0.171717	0.235955		0.210526	0.438202	0.197674	0.108696	0.232323	0.234694	0.252874	0.280899	0.292929	0.166667	0.202247	0.311111	0.216216	0.365854	0.445652	0.29		0.293478	0.263736	0.189474	0.153061		0.269663	0.103093	0.252009	0.0887463
240	0.337349	0.173469	0.218391		0.21875	0.426966	0.215909	0.1	0.232323	0.27551		0.266667	0.224719	0.168421	0.193182	0.311111	0.216216	0.436782	0.445652	0.25		0.282609	0.252747	0.239583	0.153061	0.238095	0.280899	0.0824742	0.249635	0.0912832
245	0.289157	0.204082	0.204545		0.216495	0.41573	0.235955	0.173913	0.242424	0.22449		0.255556	0.174419	0.1875	0.213483	0.333333	0.208333	0.436782	0.445652	0.27		0.282609	0.252747	0.260417	0.132653	0.264368	0.3	0.0833333	0.252319	0.0864875
250	0.313253	0.204082	0.247191		0.216495	0.41573	0.244444	0.206522	0.242424	0.234694		0.244444	0.166667	0.1875	0.213483	0.322222	0.246575	0.395349	0.445652	0.255102	0.138298	0.293478	0.318681	0.260417	0.153061	0.2375	0.307692	0.0927835	0.25399	0.0825039
255	0.313253	0.193878	0.204545		0.216495	0.37931	0.224719	0.204301	0.242424	0.244898		0.247191	0.0649351	0.197917	0.202247	0.3	0.298701	0.333333	0.456522	0.20202		0.304348	0.263736	0.270833		0.2	0.307692	0.113402	0.249446	0.081813
260	0.313253	0.244898	0.202247		0.216495	0.390805	0.2	0.184783	0.252525	0.255102		0.277778	0.0886076	0.1875	0.193182	0.314607	0.25	0.333333	0.434783	0.252525		0.304348	0.274725	0.257732	0.132653	0.1875	0.287356	0.114583	0.246053	0.0800806
265	0.349398	0.244898	0.215909	0.2	0.206186	0.386364	0.211111	0.155556	0.242424	0.234694		0.280899	0.183908	0.204082	0.193182	0.288889	0.276316	0.358025	0.445652	0.25		0.315217	0.296703	0.229167	0.132653	0.25	0.298851	0.115789	0.252534	0.0770691
270	0.361446	0.244898	0.227273		0.197917	0.393258	0.222222	0.131868	0.25	0.234694		0.247191	0.236559	0.214286	0.204545	0.288889	0.263158	0.358025	0.451613	0.25		0.271739	0.296703	0.177083	0.122449	0.214286	0.227273	0.115789	0.248127	0.0797519
275	0.357143	0.244898	0.181818		0.216495	0.37931	0.230769	0.10989	0.25	0.237113		0.288889	0.276596	0.197917	0.193182	0.296703	0.266667	0.392857	0.462366	0.25		0.23913	0.274725	0.412371	0.132653	0.282353	0.284091	0.135417	0.263734	0.0870293
280	0.392857	0.244898	0.204545		0.216495	0.367816	0.23913	0.10989	0.242424	0.237113		0.296703	0.228261	0.1875	0.181818	0.274725	0.266667	0.418605	0.456522	0.24		0.26087	0.241758	0.391753	0.163265	0.244186	0.284091	0.135417	0.261092	0.0865555
285	0.349398		0.204545		0.237113	0.37931	0.23913	0.120879	0.242424	0.237113		0.296703	0.27551	0.216495	0.193182	0.318681	0.263158	0.416667	0.445652	0.25		0.271739	0.271739	0.375	0.193878	0.223529	0.32967	0.14433	0.27066	0.0812049
290	0.333333	0.206186	0.147727		0.239583	0.402299	0.25	0.0989011	0.242424	0.247423		0.296703	0.265306	0.208333	0.170455	0.318681	0.24	0.404762	0.445652	0.26			0.293478	0.302083	0.153061	0.270588	0.32967	0.125	0.260485	0.0877019
295	0.345679	0.206186	0.147727	0.24	0.25	0.367816	0.25	0.0879121	0.242424	0.247423		0.307692	0.272727	0.216495	0.193182	0.362637	0.25974	0.3625	0.456522	0.26		0.271739		0.298969	0.153061	0.258824	0.314607	0.135417	0.260371	0.0829649
300	0.345679	0.206186	0.186047		0.25	0.356322	0.26087	0.0777778	0.252525	0.247423		0.318681	0.268041	0.208333	0.204545	0.362637	0.308642	0.315789	0.456522	0.28		0.268817	0.347826	0.340206	0.14433	0.235294	0.287356	0.134021	0.266555	0.083304
305	0.358025	0.214286	0.186047	0.232323	0.239583	0.409091	0.263736	0.0888889	0.26	0.257732		0.307692	0.292929	0.2	0.183908	0.406593	0.263158	0.414634	0.434783	0.26	0.150538	0.268817	0.354839	0.34375	0.134021	0.261905	0.258824	0.14433	0.266312	0.0909001
310	0.329268	1	1		0.234043	0.413793	0.263736	0.0989011	0.26	0.237113		0.307692	0.265306	0.1875	0.162791	0.406593	0.253333	0.404762	0.456522	0.25		0.282609	0.365591	0.333333	0.134021	0.261905	0.270588	0.123711	0.332125	0.220849
315	0.317073	1	1		0.223404	0.436782	0.263736	0.0989011	0.27	0.237113		0.318681	0.237113	0.21875	0.215909	0.391304	0.285714	0.392857	0.450549	0.28	0.129032	0.271739	0.369565	0.322917	0.153061	0.22619	0.282353	0.123711	0.327556	0.217602
320	0.317073	0.214286	0.151899		0.229167	0.395349	0.266667	0.0879121	0.27	0.270833		0.318681	0.21875	1	0.241379	0.402174	0.269231	0.416667	0.450549	0.31		0.271739	0.369565	0.305263	0.142857	0.261905	0.317647	0.14433	0.305757	0.170196
325	0.317073	0.193878	0.0379747		0.27	0.372093	0.258427	0.10989	0.27	0.239583		0.347826	0.208333		0.264368	0.402174	0.278481	0.416667	0.461538	0.3		0.27957	0.358696	0.27957	0.132653	0.240964	0.313953	0.164948	0.271611	0.0991612
330	0.329268	0.20202	0.05	0.27	0.27	0.383721	0.269663	0.108696	0.262626	0.206186		0.340659	0.22449	0.2	0.264368	0.369565	0.265823	0.404762	0.444444	0.28		0.258065	0.365591	0.287234	0.132653	0.253012	0.313953	0.164948	0.266221	0.0919906
335	0.337349	1	1		0.28	0.383721	0.288889	0.108696	0.252525	0.237113		0.304348	0.25	0.210526	0.252874	0.376344	0.24359	0.380952	0.455556	0.272727		0.268817	0.37234	0.287234	0.142857	0.235294	0.297619	0.145833	0.335408	0.215316
340	0.325301	1		0.25	0.272727	0.364706	0.277778	0.10989	0.252525	0.25		0.336957	0.26	0.189474	0.255814	0.408602	0.278481	0.440476	0.466667	0.282828		0.268817	0.351064	0.287234	0.153061	0.294118	0.27381	0.135417	0.31143	0.16665
345	0.304878	0.272727		0.242424	0.272727	0.402299	0.280899	0.120879	0.26	0.239583		0.315217	0.252525	1	0.247059	0.380435	0.308642	0.392857	0.443182	0.282828		0.258065	0.333333	0.276596	0.153061	0.235294	0.277108	0.114583	0.306688	0.164218
350	0.317073	0.272727			0.282828	0.471264	0.280899	0.120879	0.26	0.260417		0.354839	0.242424		0.235294	0.419355	0.296296	0.404762	0.431818	0.252525		0.258065	0.333333	0.305263	0.142857	0.270588	0.277108	0.104167	0.28673	0.0916842
355	0.304878	1		0.178947	0.272727	0.47191	0.272727	0.131868	0.242424	0.229167		0.326087	0.252525	0.182796	0.232558	0.413043	0.317073	0.404762	0.443182	0.27		0.258065	0.322581	0.326316	0.123711	0.270588	0.253012	0.112245	0.304528	0.172099
360	0.304878	0.22449			0.27551	0.455556	0.232558	0.120879	0.232323	0.237113		0.315217	0.26	1	0.22093	0.423913	0.304878	0.342105	0.430233	0.25		0.268817	0.322581	0.252632	0.123711	0.27381	0.277108	0.112245	0.302562	0.172134
365	0.409639	0.265306			0.268041	0.47191	0.180723	0.1	0.242424	0.257732		0.315217	0.26		0.232558	0.380435	0.292683	0.28169	0.430233	0.25		0.258065	0.329787	0.270833	0.123711	0.246914	0.253012	0.112245	0.271007	0.0932603
370	0.277108	0.265306	0.355556	0.22	0.295918	0.477273	0.222222	0.10989	0.214286	0.257732		0.315217	0.25	0.21875	0.232558	0.413043	0.283951	0.309859	0.430233	1		0.247312	0.311828	0.239583	0.112245	0.192308	0.240964	0.122449	0.292907	0.169124
375	0.301205	1	0.3	0.22	0.285714	0.483146	0.267442	0.10989	0.265306	0.28866		0.336957	0.25	0.208333	0.229885	0.4	0.253165	0.309859	0.436782	0.285714		0.258065	0.311828	0.242105	0.122449	0.197368	0.267442	0.122449	0.298222	0.166959
380	0.289157	1	0.318182		0.270833	0.460674	0.255814	0.131868	0.313131	0.28866		0.315217	0.25	0.197917	0.229885	0.393258	0.275	0.394366	0.418605	0.28		0.247312	0.301075	0.242105	0.122449	0.189873	0.280899	0.131313	0.303904	0.167906
385	0.325301	1	0.298851	0.20202	0.25	0.406977	0.244186	0.131868	0.323232	0.340206		0.315217	0.25	0.208333	0.218391	0.41573	0.25	0.366197	0.418605	0.28		0.258065	0.301075	0.242105	0.112245	0.231707	0.280899	0.131313	0.300097	0.164208
390	0.289157	1	0.298851	0.20202	0.225806	0.392857	0.244186	0.122222	0.313131	0.329897		0.318681	0.26	0.208333	0.209302	0.373626	0.253165	0.352113	0.425287	0.25		0.268817	0.308511	0.252632	0.102041	0.231707	0.296703	0.131313	0.294629	0.163902
395	0.349398	1	0.32967		0.174419	0.390805	0.232558	0.146067	0.313131	0.309278		0.296703	0.26	1	0.218391	0.428571	0.271605	0.366197	0.425287	0.24		0.258065	0.301075	0.322917	0.112245	0.228916	0.285714	0.112245	0.33493	0.217243
400	0.463415	1	0.32967		0.257732	0.390805	0.223529	0.166667	0.30303	0.260417		0.333333	0.26		0.218391	0.417582	0.277108	0.309859	0.418605	0.25		0.258065	0.301075	0.28125	0.123711	0.192771	0.272727	0.121212	0.309623	0.17047
405	0.421687	1	0.315217		0.265306	0.528736	0.252874	0.177778	0.30303	0.273684		0.315217	0.27	0.21875	0.215909	0.450549	0.325301	0.338028	0.4	0.23		0.268817	0.301075	0.302083	0.14433	0.216867	0.288889	0.121212	0.317814	0.169209
410	0.409639	0.255102	0.271739		0.29	0.448276	0.264368	0.123596	0.30303	0.3125		0.293478	0.26	0.197917	0.215909	0.406593	0.259259	0.28169	0.418605	0.25		0.268817	0.301075	0.40625	0.153061	0.228916	0.3	0.131313	0.282045	0.0860804
415	0.313253	0.255102	0.293478		0.28	0.517241	0.275862	0.134831	0.313131	0.260417		0.301075	0.26	0.208333	0.215909	0.434783	0.230769	0.314286	0.430233	0.26		0.27957	0.27957	0.3125	0.153061	0.228916	0.3	0.121212	0.278941	0.0882097
420	0.325301	1	0.228261		0.262626	0.321839	0.261364	0.155556	0.30303	0.28866	0.306818	0.315217	0.252525	0.197917	0.215909	0.406593	0.230769	0.223881	0.44186	0.26		0.27957	0.268817	0.3125	0.173469	0.235294	0.288889	0.121212	0.295303	0.159638
425	0.337349	1	0.228261		0.272727	0.420455	0.252874	0.184783	0.292929	0.309278	0.298851	0.369565	0.252525	0.197917	0.222222	0.388889	0.2	0.294118	0.418605	0.25		0.27957	0.268817	1	0.185567	0.235294	0.288889	0.111111	0.329254	0.210496
430	0.337349	1	0.164835		0.28	0.483516	0.267442	0.175824	0.292929	0.298969	0.298851	0.32967	0.252525	0.2	0.222222	0.355556	0.253012	0.323529	0.430233	0.23		0.27957	0.265957	0.3125	0.21875	0.214286	0.267442	0.10101	0.302153	0.162897
435	0.301205	1	0.184783		0.282828	0.460674	0.255814	0.155556	0.31	0.319588	0.305882	0.32967	0.26	0.189474	0.230769	0.4	0.240964	0.378378	0.430233	0.26		0.268817	0.258065	0.3125	0.164948	0.223529	0.267442	0.0918367	0.303191	0.165106
440	0.277108	0.27551	0.173913		0.282828	0.409639	0.255814	0.144444	0.32	0.278351	0.243902	0.307692	0.26	0.168421	0.230769	0.384615	0.277108	0.445783	0.430233	0.26		0.258065	0.258065	1	0.237113	0.247191	0.285714	0.0918367	0.300158	0.164263
445	0.313253		0.163043		0.272727	0.378049	0.264368	0.146067	0.313131	0.28866	0.296296	0.322581	0.26	0.189474	0.204545	0.395604	0.294118	0.409639	0.425287	0.27		0.25	0.247312	0.34375	0.175258	0.229885	0.304348	0.0816327	0.273561	0.0842052
450	0.357143	1	0.173913		0.272727	0.349398	0.275862	0.134831	0.323232	0.3125	0.259259	0.333333	0.25	0.2	0.215909	0.411111	0.305882	0.390244	0.4	0.24		0.25	0.258065	0.34375	0.164948	0.215909	0.285714	0.0816327	0.300206	0.164529
455	0.364706	1	0.173913		0.28	0.357143	0.258824	0.133333	0.333333	0.329897	0.246914	0.303371	0.25	0.178947	0.218391	0.4	0.231707	0.402439	0.411765	0.25		0.258065	0.247312	0.319149	0.166667	0.209302	0.384615	0.0816327	0.29967	0.167065
460	0.317647	1	0.173913		0.28	0.360465	0.244186	0.153846		0.319588	0.271605	0.314607	0.26	0.178947	0.206897	0.348315	0.256098	0.443182	0.418605	0.25		0.268817	0.258065	0.255556	0.208333	0.218391	0.307692	0.0714286	0.295447	0.167575
465	0.329412	0.343434	0.184783		0.28	0.344828	0.275862	0.163043		0.291667	0.256098	0.311111	0.27	0.178947	0.186047	0.370787	0.27381	0.449438	0.418605	0.25		0.247312	0.258065	0.223529	0.166667	0.218391	0.285714	0.0612245	0.265551	0.0854889
470	0.294118	0.282828	0.163043		0.27	0.340909	0.310345	0.163043	0.252747	0.28125	0.275862	0.322222	0.27	0.195876	0.174419	0.433333	0.277108	0.363636	0.430233	0.22		0.258065	0.268817	0.241379	0.15625	0.247191	0.263736	0.0612245	0.262217	0.0820345
475	0.305882	0.244898	0.163043		0.27	0.352273	0.313953	0.164835	0.252747	0.302083	0.310345	0.32967	0.27	0.177083	0.172414	0.406593	0.321429	0.379747	0.418605	0.22		0.258065	0.268817	1	0.136842	0.25	0.263736	0.0714286	0.29325	0.16641
480	0.297619	0.255102	0.16129		0.27	0.402299	0.282353	0.153846	0.33	0.28866	0.321839	0.32967	0.28	0.177083	0.172414	0.417582	0.27381	0.378049	0.413793	0.23		0.27957	0.268817	1	0.136842		0.274725	0.0714286	0.298672	0.170511
485	0.27381	0.255102	0.152174		0.28	0.402299	0.27907	0.182796	0.33	0.309278	0.287356	0.333333	0.262626	0.175258	0.172414	0.417582	0.317647	0.378049	0.402299	0.23		0.290323	0.26087	0.295455	0.145833	0.218391	0.274725	0.0714286	0.269158	0.0850661
490	0.294118	0.27551	0.173913		0.28	0.425287	0.26506	0.164835	0.34	0.28866	0.329412	0.340659	0.262626	0.177083	0.172414	0.373626	0.285714	0.37037	0.425287	0.22		0.297872	0.25	0.295455	0.154639	0.218391	0.277778	0.0714286	0.27039	0.0853421
495	0.282353	0.27551	0.184783		0.27	0.436782	0.289157	0.142857	0.34	0.309278	0.313953	0.326087	0.282828	0.168421	0.162791	0.380435	0.304878	0.382716	0.406977	0.21		0.287234	0.25	0.272727	0.173469	0.190476	0.288889	0.0714286	0.269386	0.0871538
500	0.294118	0.237113	0.173913		0.28	0.448276	0.285714	0.153846	0.34	0.309278	0.285714	0.296703	0.292929	0.1875	0.151163	0.388889	0.317073	0.378049	0.406977	0.21		0.276596	0.247312	0.306818	0.164948	0.188235	0.277778	0.0714286	0.268091	0.0882707
505	0.329412	0.237113	0.173913		0.28	0.465909	0.317647	0.142857	0.33	0.309278	0.297619	0.340659	0.292929	0.1875	0.16092	0.393258	0.296296	0.390244	0.413793	0.23		0.268817	0.247312	0.282353	0.14433	0.238636	0.285714	0.0714286	0.274152	0.0916914
510	0.305882	0.247423	0.195652		0.27	0.483146	0.329412	0.122222	0.33	0.298969	0.301205	0.318681	0.292929	1	0.16092	0.367816	0.24359	0.378049	0.413793	0.22		0.268817	0.236559	0.16	0.257732	0.209302	0.285714	0.0612245	0.298425	0.169261
515	0.305882	0.27551	0.184783	0.191919	0.26	0.458824	0.256098	0.131868	0.313131	0.298969	0.280488	0.307692	0.30303		0.151163	0.386364	0.15942	0.353659	0.413793	0.22		0.27957	0.258065	0.146667	0.268041	0.188235	0.301075	0.0707071	0.26019	0.0906438
520	0.364706	0.295918	0.163043		0.27	0.445783	0.271605	0.120879	0.298969	0.28866	0.233766	0.296703	0.292929	0.177083	0.151163	0.388889	0.202703	0.361446	0.406977	0.25		0.27957	0.271739	0.131579	0.28866	0.2	0.301075	0.0707071	0.262483	0.0917868
525	0.352941	0.298969	0.152174		0.27	0.428571	0.308642	0.130435	0.255556	0.309278	0.24359	0.351648	0.31	0.168421	0.16092	0.4	0.25641	0.325301	0.406977	0.23		0.268817	0.271739	0.243902	0.268041	0.2	0.301075	0.0808081	0.269008	0.0856688
530	0.341176	0.285714	0.152174	0.22	0.28	0.352941	0.25	0.141304	0.255556	0.278351	0.280488	0.340659	0.31	0.178947	0.16092	0.402174		0.349398	0.390805	0.24		0.258065	0.271739	0.214286	0.360825	0.195402	0.322581	0.0808081	0.265935	0.0817968
535	0.352941	0.265306	0.163043		0.27	0.370787	0.280488	0.131868	0.291667	0.268041	0.283951	0.351648	0.313131	0.159574	0.162791	0.380435	0.2625	0.369048	0.37931	0.23		0.290323	0.268817	0.232558	0.408163	0.179775	0.311828	0.0808081	0.271492	0.0854901
540	0.352941	0.265306	0.163043	0.22	0.24	0.255556	0.285714	0.120879	0.306122	0.28125	0.292683	0.32967	0.32	0.159574	0.151163	0.380435	0.308642	0.345238	0.397727	0.24		0.290323	0.258065	0.287356	0.424242	0.202247	0.304348	0.0707071	0.268638	0.0844451
545	0.364706	0.22449	0.16129		0.26	0.388889	0.225	0.120879	0.295918	0.260417	0.268293	0.32967	0.278351	1	0.162791	0.391304	0.325581	0.325301	0.409091	0.25		0.290323	0.23913	0.25	0.393939	0.227273	0.304348	0.0808081	0.301069	0.165116
550	0.376471	0.247423	0.152174		0.27	0.383721	0.2375	0.141304	0.270833	0.28125	0.294118	0.347826	0.285714		0.162791	0.391304	0.283951	0.329268	0.409091	0.25		0.27957	0.228261	0.297872	0.4	0.215909	0.293478	0.0808081	0.276425	0.0843366
555	0.369048	0.22449	0.131868		0.29	0.383721	0.256098	0.152174	0.255319	0.28125	0.310345	0.340659	0.292929	0.178947		0.391304	0.246753	0.378049	0.402299	0.22		0.297872	0.236559	0.329787	0.39	0.215909	0.304348	0.0909091	0.278826	0.0854361
560	0.297619	0.285714	0.130435		0.282828	0.318182	0.256098	0.152174	0.258065	0.298969	0.305882	0.340659	0.282828	1	0.172414	0.423913	0.186667	0.337349	0.402299	0.25		0.329787		0.308511	0.41	0.238636	0.304348	0.0909091	0.306571	0.166512
565	0.329412	0.285714	0.119565		0.278351	0.329545	0.277108	0.172043	0.168675	0.28866	0.25	0.351648	0.28		0.183908	0.402174	0.233766	0.373494	0.402299	0.23		0.361702	0.225806	0.290323	0.41	0.229885	0.304348	0.09	0.274737	0.0862318
570	0.345238	1	0.139785		0.285714	0.340909	0.225	0.172043	0.115385	0.28866	0.259259	0.369565	0.272727	0.168421	0.183908	0.478261		0.353659	0.383721	0.23		0.365591	0.225806	0.27957	0.41		0.307692	0.0909091	0.303826	0.177685
575	0.345238	1	0.193548		0.29	0.333333	0.2125	0.172043	0.115385	0.28125	0.271605	0.351648	0.28	0.157895	0.172414	0.391304		0.341463	0.383721	0.23		0.387097		0.271739	0.41	0.17284	0.307692	0.0909091	0.298484	0.17517
580	0.321429	1	0.16129		0.29	0.340909	0.2125	0.153846	0.115385	0.278351	0.24359	0.373626	0.28	0.157895	0.172414	0.391304		0.292683	0.388235	0.27		0.322581	0.204301	0.271739	0.41	0.17284	0.315217	0.0909091	0.289242	0.17289
585	0.321429	0.336735	0.139785		0.28	0.340909	0.202532	0.142857	0.0897436	0.298969	0.271605	0.358696	0.27	0.157895	0.183908	0.391304		0.275	0.402299	0.25		0.336957	0.225806	0.271739	0.4	0.12987	0.315217	0.0808081	0.258963	0.0960666
590	0.395349	0.336735	0.16129	0.23	0.27	0.370787	0.2	0.175824	0.115385	0.28866	0.268293	0.347826	0.26	0.136842	0.183908	0.397849		0.329114	0.41573	0.24		0.325843	0.215054	0.217391	0.36	0.128205	0.304348	0.0909091	0.260205	0.0944277
595	0.337209	1	0.170213	0.24	0.27	0.373626	0.209877	0.175824	0.115385	0.298969	0.271605	0.358696	0.252525	0.147368	0.162791	0.397849		0.320513	0.433333	0.26		0.329545		0.172414	0.43	0.1625	0.304348	0.10101	0.291824	0.176149
600	0.282353	1	0.148936	0.24	0.27	0.373626	0.231707	0.173913	0.115385	0.278351	0.292683	0.354839	0.242424	0.15625	0.162791	0.397849		0.27027	0.422222	0.25		0.340659		0.225	0.4	0.192771	0.293478	0.10101	0.288661	0.17286
																													0.280908	0.129289

## Sheet: FTOE  HC
time/SID HC FTOE	1	5	7	10	13	17	18	19	21	23	24	33	40	42	44	mean	SD
5	0.0906187	0.1475	0.28955	0.060311	0.131306	0.22997	0.16373	0.348429	0.182301	0.08022	0.156418	0.22449	0.114583	0.262626	0.244898	0.181797	0.0830833
10	0.103284	0.1475	0.278294	0.075	0.133517	0.228048	0.16373	0.357875	0.190393	0.13214	0.166707	0.22449	0.114583	0.232323	0.262626	0.187367	0.0763389
15	0.11342	0.147132	0.26787	0.0872818	0.182753	0.2701	0.14194	0.357875	0.182301	0.10989	0.176996	0.234694	0.114583	0.242424	0.272727	0.193466	0.0779288
20	0.122342	0.1475	0.301746	0.0773067	0.161456	0.34284	0.16373	0.357875	0.172537	0.11978	0.158566	0.25	0.09375	0.242424	0.282828	0.199645	0.0901093
25	0.119828	0.1575	0.301746	0.0972569	0.1721	0.28013	0.16373	0.35627	0.150572	0.1	0.243222	0.25	0.105263	0.232323	0.282828	0.200851	0.0827034
30	0.112308	0.1575	0.3	0.0881796	0.161456	0.2701	0.19642	0.35627	0.153011	0.09011	0.226644	0.25	0.0947368	0.22449	0.272727	0.19693	0.0833043
35	0.100755	0.1575	0.2347	0.0881796	0.163758	0.28013	0.17462	0.35627	0.162774	0.1	0.230557	0.26	0.0842105	0.204082	0.27551	0.191536	0.081123
40	0.11088	0.1675	0.27649	0.10833	0.161456	0.2701	0.21004	0.367312	0.162774	0.13214	0.210435	0.26	0.0842105	0.222222	0.282828	0.201781	0.0793545
45	0.11088	0.1575	0.247032	0.0982549	0.150803	0.268278	0.19642	0.367312	0.182301	0.1	0.228017	0.26	0.0947368	0.22449	0.292929	0.198597	0.081234
50	0.119828	0.1675	0.270484	0.0982549	0.182753	0.2701	0.161642	0.367312	0.172537	0.1	0.220398	0.27	0.0947368	0.214286	0.252525	0.197491	0.0790564
55	0.122342	0.1575	0.27649	0.161226	0.150803	0.26007	0.17462	0.37757	0.182301	0.14203	0.210239	0.27	0.0947368	0.222222	0.24	0.20281	0.0732557
60	0.10101	0.1675	0.280898	0.161226	0.214693	0.2701	0.18552	0.289406	0.180726	0.13956	0.185448	0.244898	0.105263	0.222222	0.25	0.199898	0.0600339
65	0.0984747	0.1675	0.28694		0.214693	0.260883	0.20731	0.329546	0.202474	0.10247	0.205563	0.262626	0.0842105	0.212121	0.25	0.206058	0.0726911
70	0.0883131	0.155	0.31217		0.182753	0.2701	0.17462	0.310653	0.20006	0.12967	0.212444	0.27	0.0842105	0.214286	0.242424	0.203336	0.0736087
75	0.0908485	0.179551	0.31217		0.182753	0.21993	0.16373	0.336628	0.20006	0.15192	0.206558	0.27	0.126316	0.214286	0.23	0.206054	0.067292
80	0.0686974	0.159601	0.2618		0.192746	0.24752	0.17256	0.346065	0.190393	0.1	0.202075	0.26	0.115789	0.22449	0.21	0.196553	0.0725427
85	0.0686974	0.159601	0.2347		0.190733	0.25003	0.16373	0.348429	0.190393	0.1	0.280251	0.244898	0.115789	0.234694	0.22	0.200139	0.0750667
90	0.0686974	0.167082	0.23731		0.18009	0.25003	0.17462	0.357875	0.190393	0.12967	0.222342	0.229167	0.105263	0.214286	0.24	0.19763	0.0708591
95	0.068	0.157107	0.247032		0.168514	0.278333	0.17256	0.357875	0.20006	0.0525927	0.270218	0.262626	0.0736842	0.214286	0.26	0.198778	0.0897009
100	0.070357	0.157107	0.247032		0.17426	0.2701	0.18552	0.355511	0.209727	0.0724518	0.270218	0.272727	0.0842105	0.22449	0.25	0.203122	0.0849355
105	0.0710767	0.179551	0.249636		0.14814	0.28013	0.18552	0.357875	0.209727	0.08022	0.290283	0.28	0.115789	0.22449	0.27	0.210174	0.0849808
110	0.0584418	0.171318	0.2347	-0.01998	0.150259	0.28013	0.183487	0.367312	0.212141	0.08022	0.275853	0.26	0.106383	0.244898	0.27	0.191677	0.102158
115	0.0608473	0.1608	0.22425		0.14814	0.262742	0.161	0.336628	0.212141	0.08022	0.206558	0.27	0.0549451	0.265306	0.27	0.193827	0.0865637
120	0.0686974	0.179551	0.21381	-0.0201915	0.169436	0.283014	0.161642	0.355511	0.20006	0.07033	0.217023	0.28	0	0.262626	0.25	0.179434	0.108033
125	0.0813163	0.169576	0.2347	-0.00544888	0.139642	0.29017	0.161642	0.298853	0.212141	0.08022	0.2088	0.28	-0.0113636	0.255102	0.25	0.176357	0.101503
130	0.0883131	0.171318	0.174244	-0.0412813	0.118398	0.22997	0.183487	0.336628	0.212141	0.05055	0.222707	0.262626	0.043956	0.265306	0.26	0.171891	0.102105
135	0.0710767	0.171003	0.17985	-0.0293468	0.150259	0.26007	0.183487	0.327182	0.212141	0.110153	0.258355	0.247423	0.0833333	0.272727	0.26	0.183848	0.0946646
140	0.0813163	0.131807	0.205347	0.0816949	0.14814	0.26007	0.18076	0.348429	0.221808	0.06044	0.225069	0.247423	0.0833333	0.265306	0.26	0.18673	0.0858255
145	0.0906187	0.149616	0.20336	0.119701	0.190733	0.258223	0.19369	0.39413	0.209727	0.12225	0.191383	0.262626	0.0833333	0.239583	0.25	0.197265	0.0801186
150	0.0906187	0.150205	0.19291	0.1075	0.169436	0.272873	0.172481	0.376758	0.212141	0.05055	0.212444	0.252525	0.113402	0.226804	0.242424	0.189538	0.0824049
155	0.0906187	0.158724	0.19291	0.109726	0.201387	0.216831	0.183487	0.367312	0.219393	0.15192	0.260186	0.244898	0.09375	0.252525	0.252525	0.199746	0.0734607
160	0.0915559	0.1675	0.205347	0.109726	0.21399	0.24056	0.169833	0.317736	0.241141	0.08022	0.209879	0.247423	0.09375	0.244898	0.262626	0.193079	0.0719632
165	0.0915559	0.169576	0.194923	0.0997506	0.201387	0.25003	0.158906	0.336628	0.219393	0.133451	0.189354	0.247423	0.09375	0.262626	0.26	0.193917	0.0712368
170	0.0915559	0.169576	0.205347	0.0897756		0.2701	0.169833	0.33497	0.231474	0.0717303	0.228192	0.237113	0.103093	0.255102	0.24	0.192704	0.0793254
175	0.130272	0.1675	0.20336	0.0897756	0.182753	0.2701	0.191677	0.346065	0.219393	0.0910009	0.225678	0.21875	0.103093	0.244898	0.24	0.194954	0.0710068
180	0.120016	0.1675	0.21381	0.0997506	0.20405	0.26007	0.18076	0.346065	0.221808	0.09011	0.207699	0.226804	0.09375	0.244898	0.25	0.195139	0.071616
185	0.155528	0.1675	0.22425	0.110849	0.193397	0.26007	0.21548	0.355511	0.20006	0.081012	0.228017	0.247423	0.122449	0.244898	0.24	0.203096	0.0688287
190	0.135059	0.155	0.226185	0.100774	0.193397	0.2701	0.21548	0.355511	0.20006	0.081012	0.197492	0.255102	0.131313	0.237113	0.23	0.198906	0.0708786
195	0.165768	0.1775	0.18246	0.0680289	0.20405	0.268278	0.18076	0.364958	0.20006	0.13214	0.229942	0.244898	0.122449	0.244898	0.26	0.203079	0.0710466
200	0.154554	0.177057	0.18246	0.0773067		0.248158	0.174562	0.360911	0.20006	0.13214	0.201648	0.237113	0.104167	0.255102	0.27	0.198231	0.0733135
205	0.142734	0.177057	0.20336	0.0773067		0.26007	0.1828	0.330983	0.20006	0.120968	0.197492	0.239583	0.132653	0.27551	0.27	0.200755	0.0695481
210	0.132027	0.164589	0.21381	0.0473815		0.25003	0.169833	0.332692	0.20006	0.0610342	0.211885	0.229167	0.134021	0.27551	0.26	0.191574	0.0800684
215	0.129862	0.154613	0.184499	0.0972569		0.263425	0.194414	0.235746	0.209727	0.14203	0.212119	0.239583	0.123711	0.27551	0.252525	0.19393	0.0568676
220	0.112025	0.154613	0.215771	0.0875	0.0898316	0.250727	0.191677	0.26738	0.209727	0.06044	0.21414	0.237113	0.122449	0.265306	0.252525	0.182082	0.0714118
225	0.112025	0.157107	0.18246	0.0765777	0.0881875	0.262742	0.194414	0.264953	0.219393	0.10989	0.227838	0.257732	0.114583	0.265306	0.252525	0.185716	0.0705448
230	0.144209	0.167082	0.184499	0.09164	0.0993125	0.281207	0.191677	0.277606	0.20006	0.08022	0.232358	0.226804	0.125	0.257732	0.26	0.18796	0.0683997
235	0.172043	0.158724	0.19291	0.0893322	0.0993125	0.273876	0.202604	0.230394	0.192064	0.10989	0.225069	0.21875	0.164948	0.265306	0.26	0.190348	0.0586565
240	0.172043	0.168799	0.218374	0.0995357	0.0975876	0.212294	0.202604	0.282218	0.209727	0.11211	0.180347	0.257732	0.164948	0.255102	0.26	0.192895	0.0586989
245	0.172043	0.177057	0.19291	0.0893322	0.128806	0.232339	0.18076	0.29176	0.219393	0.1717	0.150414	0.226804	0.125	0.255102	0.26	0.191561	0.0560977
250	0.159954	0.177057	0.21381	0.118705	0.137384	0.24	0.18076	0.272686	0.219393	0.11211	0.174406	0.216495	0.125	0.257732	0.25	0.190366	0.0529134
255	0.162044	0.177057	0.239212	0.0881796	0.108598	0.2701	0.19369	0.310834	0.241141	0.102244	0.199616	0.216495	0.14433	0.285714	0.25	0.199284	0.0686919
260	0.162044	0.187032	0.215771	0.0781042	0.117694	0.262742	0.172481	0.313423	0.221808	0.136964	0.293477	0.216495	0.134021	0.278351	0.25	0.202694	0.0693807
265	0.162044	0.177057	0.22425	0.107232	0.109069	0.272873	0.18824	0.313222	0.231474	0.0724518	0.181015	0.216495	0.134021	0.285714	0.252525	0.195179	0.0705588
270	0.14992	0.187032	0.21381	0.0872818	0.109069	0.252611	0.126144	0.327182	0.221808	0.176925	0.220483	0.234694	0.134021	0.27551	0.242424	0.197261	0.0668753
275	0.152035	0.168799	0.23731	0.129676	0.152529	0.24752	0.1147	0.317736	0.219393	0.125961	0.241263	0.242424	0.0947368	0.27551	0.232323	0.196794	0.0667052
280	0.152035	0.156205	0.23731	0.0872818	0.152529	0.2701	0.13649	0.317736	0.231474	0.165058	0.253582	0.24	0.0744681	0.27551	0.222222	0.198133	0.0716953
285	0.17455	0.167082	0.24515	0.0872818	0.158949	0.251965	0.158906	0.3255	0.231474	0.121975	0.254256	0.27	0.104167	0.265306	0.242424	0.203932	0.0698154
290	0.152035	0.164589	0.239212	0.0982549	0.158949	0.248158	0.13649	0.3468	0.241141	0.14417	0.251657	0.229167	0.113402	0.257732	0.255102	0.202457	0.0692506
295	0.139896	0.154613	0.20336	0.0982549	0.128806	0.2701	0.15011	0.336628	0.241141	0.1	0.274318	0.244898	0.104167	0.268041	0.252525	0.197791	0.0769534
300	0.162458	0.158724	0.20336	0.107232	0.115818	0.248158	0.126144	0.33497	0.241141	0.1	0.287279	0.27	0.104167	0.268041	0.24	0.197833	0.0776259
305	0.159954	0.167082	0.228798	0.0972569	0.128806	0.28013	0.13921	0.33497	0.233556	0.0728	0.297647	0.26	0.0947368	0.257732	0.24	0.199512	0.081908
310	0.17455	0.187032	0.24776	0.0995025	0.128806	0.26007	0.15011	0.33497	0.227877	0.07033		0.244898	0.123711	0.247423	0.232323	0.194954	0.0738731
315	0.172492	0.151793	0.24515	0.0448878	0.118045	0.308508	0.13921	0.220637	0.225818	0.08022		0.237113	0.134021	0.255102	0.242424	0.183959	0.0753295
320	0.162044	0.113237	0.24776	0.0972569	0.0728247	0.32026	0.1719	0.176416	0.21403	0.12967		0.237113	0.125	0.268041	0.242424	0.184141	0.0727702
325	0.159954	0.170559	0.23731	0.109453	0.0822857	0.272873	0.18076	0.171579	0.223793	0.13956		0.239583	0.125	0.278351	0.242424	0.188106	0.0618779
330	0.159954	0.167082	0.2347	0.117207	0.107295	0.31023	0.20459	0.212644	0.215956	0.130956		0.237113	0.115789	0.28866	0.242424	0.196043	0.0648095
335	0.142036	0.154613	0.23731	0.0972569	0.107295	0.292397	0.227176	0.134714	0.241424	0.104519	0.248297	0.247423	0.126316	0.295918	0.242424	0.193275	0.071046
340	0.139896	0.154613	0.24515	0.122173	0.1162	0.291363	0.191677	0.163261	0.253083	0.110979	0.246358	0.247423	0.126316	0.270833	0.26	0.195955	0.0651913
345	0.142036	0.136055	0.22425	0.114369	0.105546	0.258223	0.158906	0.15037	0.245542	0.11211	0.245793	0.237113	0.117021	0.255102	0.26	0.184162	0.0626016
350	0.129862	0.148649	0.228798	0.114369	0.105546	0.258223	0.161	0.1409	0.233556	0.11211	0.215621	0.244898	0.125	0.175824	0.27	0.177624	0.0584032
355	0.129862	0.167082	0.2347	0.149626	0.105546	0.28013	0.18076	0.18113	0.210187	0.11211	0.230098	0.252525	0.134021	0.191489	0.26	0.187951	0.0555199
360	0.129862	0.167082	0.228798	0.147132	0.105546	0.2701	0.158906	0.192618	0.212141	0.121975	0.22759	0.252525	0.115789	0.234694	0.24	0.186984	0.0549774
365	0.129862	0.154613	0.22425	0.119701	0.0857834	0.250727	0.158906	0.154679	0.194503	0.13184	0.217557	0.26	0.134021	0.244898	0.25	0.180756	0.0568676
370	0.129862	0.147132	0.22425	0.117207	0.0949027	0.26007	0.19369	0.135351	0.192485	0.13184	0.217557	0.25	0.134021	0.255102	0.262626	0.183073	0.0588912
375	0.119828	0.157107	0.23731	0.117207	0.105546	0.26007	0.183487	0.134373	0.182301	0.13184	0.207524	0.26	0.125	0.265306	0.27	0.183793	0.0615799
380	0.119828	0.157107	0.2347	0.0972569	0.1162	0.24	0.169833	0.136155	0.180726	0.12967	0.210033	0.26	0.135417	0.27551	0.262626	0.181671	0.0605983
385	0.119828	0.167082	0.23731	0.117207	0.118045	0.22997	0.19369	0.197165	0.171059	0.102	0.207524	0.26	0.125	0.285714	0.26	0.186106	0.0604714
390	0.109805	0.167082	0.239212	0.117207	0.126843	0.24	0.1719	0.206919	0.171059	0.114321	0.220065	0.25	0.0652174	0.295918	0.27	0.18437	0.0681824
395	0.0997706	0.167082	0.23731	0.127182	0.1162	0.238103	0.147988	0.203899	0.161393	0.13184	0.230098	1	0.076087	0.298969	0.27	0.233728	0.22185
400	0.119828	0.148649	0.239212	0.127182	0.121055	0.22997	0.137061	0.205399	0.161393	0.13184	0.217557		0.105263	0.316327	0.272727	0.180962	0.0657453
405	0.122018	0.148649	0.23731	0.117207	0.14016	0.238103	0.126144	0.205016	0.171059	0.123155	0.197492	0.24	0.0967742	0.319588	0.272727	0.183693	0.0665925
410	0.122018	0.142866	0.239212	0.117207	0.142299	0.24752	0.158906	0.223312	0.171059	0.122179	0.217557	0.24	0.115789	0.329897	0.282828	0.19151	0.0676669
415	0.109805	0.134663	0.23731	0.119403	0.150803	0.25003	0.169833	0.213865	0.173474	0.133119	0.197492	0.24	0.115789	0.336735	0.27551	0.190522	0.0672112
420	0.107579	0.134663	0.23731	0.107232	0.119939	0.248158	0.1828	0.202065	0.165212	0.123155	0.207524	0.25	0.126316	0.343434	0.292929	0.189888	0.073004
425	0.119828	0.147132	0.21381	0.107232	0.131496	0.258223	0.18076	0.184451	0.162774	0.123155	0.207524	0.25	0.126316	0.336735	0.292929	0.189491	0.069522
430	0.119828	0.137157	0.21381	0.0972569	0.155136	0.26007	0.15011	0.183172	0.133484	0.133119	0.197492	0.24	0.136842	0.336735	0.282828	0.185136	0.0687919
435	0.122342	0.147132	0.20336	0.107232	0.150803	0.250727	0.158906	0.211501	0.121525	0.141706	0.197492	0.232323	0.126316	0.329897	0.272727	0.184933	0.0649459
440	0.0997706	0.147132	0.21381	0.107232	0.150259	0.25003	0.1828	0.213865	0.113059	0.123155	0.197492	0.232323	0.147368	0.329897	0.272727	0.185395	0.0672685
445	0.104788	0.157107	0.21381	0.117207	0.150259	0.258223	0.18076	0.215455	0.110644	0.104257	0.215621	0.24	0.0967742	0.319588	0.272727	0.183815	0.0705769
450	0.0997706	0.167082	0.21642	0.107232	0.142247	0.26007	0.194414	0.202065	0.12372	0.102	0.197492	0.24	0.107527	0.319588	0.295918	0.185036	0.0720652
455	0.119828	0.187032	0.20336	0.119701	0.155136	0.268278	0.19642	0.202065	0.139931	0.113191	0.195506	0.232323	0.126316	0.329897	0.285714	0.191647	0.0657694
460	0.109805	0.167082	0.20336	0.0972569	0.160886	0.258223	0.1828	0.192618	0.169004	0.0951407	0.197492	0.232323	0.125	0.333333	0.265306	0.185975	0.0669654
465	0.107291	0.167082	0.218374	0.079602	0.163542	0.298453	0.18552	0.202065	0.153011	0.123155	0.207524	0.24	0.107527	0.315789	0.27	0.189262	0.0710366
470	0.109805	0.177057	0.21642	0.0673317	0.158793	0.26007	0.178023	0.211501	0.161393	0.13184	0.205563	0.24	0.135417	0.329897	0.27	0.190207	0.0679951
475	0.119828	0.167082	0.20336	0.0673317	0.163542	0.258223	0.205331	0.215821	0.161393	0.121975	0.179274	0.232323	0.171717	0.329897	0.28	0.191807	0.0666762
480	0.119828	0.167082	0.197526	0.0773067	0.165618	0.248158	0.20731	0.202065	0.181114	0.121975	0.158143	0.232323	0.154639	0.315789	0.272727	0.188107	0.062108
485	0.119828	0.165	0.20597	0.0773067	0.1721	0.2701	0.161	0.192618	0.164538	0.13184	0.156	0.24	0.14433	0.290323	0.282828	0.184919	0.0621951
490	0.0779539	0.177057	0.20795	0.0673317	0.161456	0.24752	0.161	0.194983	0.162774	0.13184	0.219808	0.24	0.147368	0.319588	0.282828	0.186631	0.0695137
495	0.0719928	0.177057	0.21642	0.0773067	0.158793	0.258223	0.146625	0.205913	0.163121	0.113191	0.193457	0.24	0.126316	0.306122	0.27551	0.182003	0.0698369
500	0.0972671	0.177057	0.22425	0.0872818	0.14814	0.252611	0.107343	0.178891	0.162068	0.120968	0.191412	0.24	0.136842	0.28866	0.285714	0.1799	0.0662017
505	0.112019	0.187032	0.2347	0.0872818	0.142247	0.230403	0.107343	0.208481	0.174425	0.114321	0.188853	0.25	0.129032	0.273684	0.27551	0.181022	0.0633132
510	0.109805	0.187032	0.228798	0.0972569	0.150259	0.209541	0.0955933	0.205399	0.18637	0.124386	0.188853	0.24	0.12766	0.284211	0.292929	0.181873	0.0637198
515	0.0997706	0.177057	0.22687	0.084788	0.158793	0.206357	0.114633	0.215455	0.194198	0.112089	0.181175	0.25	0.0898876	0.298969	0.272727	0.178851	0.0681118
520	0.109805	0.177057	0.228798	0.0755854	0.169436	0.229803	0.152542	0.193993	0.164538	0.105308	0.178616	0.25	0.0869565	0.302083	0.27551	0.180002	0.0682249
525	0.0897367	0.177057	0.22425	0.0781042	0.1721	0.228048	0.1719	0.203525	0.134655	0.10303	0.194984	0.24	0.17	0.274725	0.27551	0.182508	0.0617557
530	0.0897367	0.167082	0.22687	0.0781042	0.1721	0.20739	0.17462	0.205016	0.155986	0.105308	0.205016	0.25	0.19	0.298969	0.257732	0.185595	0.0620305
535	0.0897367	0.177057	0.215771	0.0881796	0.161456	0.20739	0.163552	0.193993	0.165974	0.10303	0.194984	0.244898	0.171717	0.291667	0.247423	0.181122	0.0579713
540	0.0897367	0.177057	0.205347	0.0972569	0.158793	0.195356	0.174562	0.202065	0.175962	0.0919098	0.205016	0.22449	0.122449	0.284211	0.247423	0.176776	0.0571903
545	0.0897367	0.177057	0.20336	0.107232	0.161456	0.207928	0.177277	0.202065	0.154838	0.0932629	0.205016	0.208333	0.112245	0.268817	0.282828	0.176763	0.0586125
550	0.0797127	0.177057	0.21381	0.0972569	0.137496	0.2099	0.185562	0.1906	0.16348	0.0960004	0.194984	0.216495	0.0918367	0.265957	0.282828	0.173532	0.062617
555	0.0797127	0.187032	0.21381	0.0972569	0.137496	0.207928	0.20731	0.183172	0.171955	0.113191	0.205016	0.22449	0.113402	0.28125	0.292929	0.181063	0.0632428
560	0.0820018	0.177057	0.22687	0.0972569	0.14814	0.20739	0.1973	0.194627	0.171955	0.121975	0.184951	0.26	0.114583	0.265957	0.292929	0.182866	0.0627284
565	0.0820018	0.155	0.20795	0.107232	0.14814	0.2099	0.207572	0.185536	0.180253	0.110979	0.184951	0.24	0.105263	0.255319	0.282828	0.177528	0.0592417
570	0.0920008	0.167082	0.20597	0.0982549	0.160886	0.21993	0.199319	0.173736	0.182301	0.110979	0.184951	0.25	0.0967742	0.255319	0.255102	0.17684	0.0569608
575	0.0920008	0.187032	0.19291	0.0992733	0.23599	0.21993	0.189194	0.171372	0.180253	0.11978	0.184951	0.25	0.0860215	0.263158	0.285714	0.183839	0.0624601
580	0.0897367	0.195	0.15112	0.101818	0.20405	0.21743	0.183603	0.242195	0.182697	0.121975	0.184951	0.23	0.0744681	0.273684	0.285714	0.182563	0.0644033
585	0.0804828	0.167082	0.15112	0.151151	0.158793	0.22997	0.196314	0.211501	0.180253	0.121975	0.184951	0.23	0.09375	0.258065	0.282828	0.179882	0.0572838
590	0.0929218	0.157107	0.16418	0.151151	0.174519	0.22997	0.231111	0.16874	0.188385	0.13956	0.194984	0.25	0.121212	0.268817	0.292929	0.188372	0.0562721
595	0.0836574	0.147132	0.17201	0.159601	0.163758	0.22997	0.220993	0.211501	0.182301	0.123155	0.195506	0.24	0.09375	0.273684	0.292929	0.185997	0.0608172
600	0.072582	0.136407	0.18246	0.110604	0.150259	0.23749	0.19951	0.223312	0.180253	0.120968	0.207699	0.24	0.102041	0.263158	0.292929	0.181311	0.0645198
									0.171955							0.190511	0.0716327
															CHD	0.280908	0.129289
															HC	0.190511	0.0716327
															#DIV/0!

## Sheet: CHD SpO2 
time/SID CHD SpO2	2	3	4	6	8	9	11	12	14	15	16	20	22	25	26	27	28	29	30	31	32	34	35	36	38	39	41	43	mean	SD
5	86	99	90		98	86	90	85	98	97	89	93	100	94	88	91	85	87	92			92	92	97	98	82	85	98	91.68	5.35195
10	86	99	91		98	86	90	86	98	96	89	92	100	94	87	92	83		93	100		92	92	95	100	84	86	98	92.28	5.42002
15	86	99	92		98	86	90	88	98	96	90	93	100	94	86	92	83	86	93			92	92	94	100	84	86	98	91.84	5.2415
20	86	99	91	99	99	86	90	88	98	97	90	93	100	94	86	92	83	83	91	100		91	92	94	99	84	86	98	92.1852	5.63667
25	86	100	91		98	86	90	89	98	98	87	93	98	94	86	92	82	82	91	100		91	92	95	98	85	86	98	91.7692	5.62358
30	86	99	92		98	86	91	89	100	98	85	94	98	94	86	92	80		91	100		91	92	96	98	86	86	98	92.24	5.64417
35	86	99	92		99	86	91	89	99	97	79	94	98	94	86	92	82	82	91	100		90	92	96	98	89	86	98	91.7308	6.01038
40	87	99	90		99	86	91	87	98	97	79	94	99	94	86	91	82		91	100		90	92	95	97	90	86	98	91.92	5.74398
45	87	99	88		98	86	91	87	97	95	72	94	100	92	86	91	82	83	90	100		91	92	96	98	90	86	98	91.1154	6.58682
50	83	99	87		98	86	91	89	98	94	71	94	100	91	86	91	84	82	90	100		91	92	96	99	90	85	98	90.9615	6.87884
55	83	100	87		98	86	91	90	98	93	73	94	99	92	86	91	84	82	93	100		91	92	96	99	90	84	97	91.1154	6.64125
60	84	99	87		98	86	91	90	99	92	85	94	99	94	85	92	84		93	100		91	92	96	97	91	84	97	92	5.32291
65	83	99	91		98	86	91	89	100	95	86	95	99	95	85	91	84	84	93	100		91	92	95	97	91	85	97	92	5.44794
70	83	99	91		99	86	87	89	99	96	86	95	99	95	86	92	84		93	100		91		95	97	90	85	97	92.25	5.49506
75	83	99	90		99	86	86	88	99	95	86	95	99	96	86	92	83	84	92	100		91	92	91	95	90	85	97	91.5	5.53715
80	85	99	90		99	86	87	89	99	96	86	94	99	96	86	92	83	87	91	100		91	92	91	95	86	84	97	91.5385	5.39801
85	85	99	90		99	86	89	90	99	97	85	94	99	95	86	91	82	91	91	100		91		94	97	87	85	97	91.96	5.46565
90	84	99	90	100	99	87	90	91	99	96	86	94	99	95	86	88	80	90	91	100		91	92	95	97	87	86	98	92.2222	5.61134
95	83	99	90	100	98	87	90	90	100	97	86	95	99	85	85	86	79	85	90	100		91	92	95	99	86	86	97	91.4815	6.25958
100	83	99	91	99	98	87	87	91	100	97	87	95	98	80	85	86	79		89	100		90	92	94	100	86	88	97	91.4615	6.44503
105	85	100	91		98	87	88	91	100	98	87	95	98	90	86	88	81	84	90	100		90	92	95	100	86	90	97	91.8077	5.69926
110	86	99	91		97	88	88	91	100	98	87	95	98	96	86	88	78	83	91	100		90	92	93	100	83	90	95	91.6538	5.94604
115	87	99	91		97	88	88	91	100	97	87	95	99	96	86	92	77	83	91	100		90	92	88	100	83	89	93	91.5	5.98832
120	87	99	90		95	89	87	91	100	97	87	94	99	95	86	92	83	83	92	100		89	93	89	100	88	88	95	91.8462	5.22833
125	86	99	90	99	95	89	86	92	100	98	88	95	99	95	87	92	83	82	91	100		88	92	87	100	84	88	97	91.9259	5.73737
130	86	99	90		94	88	86	92	99		88	95	100	94	86	91	83	84	91	100		82	92	87	100	84	87	97	91	5.81664
135	85	100	90		85	88	85	92	99	98	88	95	100	97	86	91	78	88	91	100		83	92	90	100	84	87	97	91.1154	6.28221
140	85	100	91		85	88	85	92	99	98	88	94	100	97	86	91	75	88	88	100		85	92	99	100	85	87	97	91.3462	6.61479
145	84	99	91	100	0	89	85	92	99	98	88	93	100	96	86	92	78	80	91	100		88	92	99	100	85	88	97	88.5185	18.8259
150	85	99	92		0	89	86	92	99	95	88	93	99	96	86	92	81	79	91	100		89	92	99	100	84	88	97	88.1154	18.9448
155	84	98	91		0	88	86	92	99	95	88	93	100	95	86	92	80	79	92	100		90	92	98	99	84	88	97	87.9231	18.9102
160	84	98			0	87	87	92	99	96	88	93	100	93	86	92	80	79	93	100		90	92	97	98	85	88	96	87.72	19.217
165	84	98	90		93	87	87	92	99	97	88	93	100	84	85	92	77	79	93	100		91	92	97	98	85	89	97	91.0385	6.33391
170	85	99	89		93		87	92	99	98	87	93	100	79	85	91	77	79	93	100		91	91	95	99	84	89		90.625	6.83223
175	85	100	89		93	87	88	92	99	98	87	93	100	60	87	92	74	79	93	100		90	91	94	98	85	89	97	90	8.87694
180	85	99	89		93	86	88	92	100	98	87	93	100	60	88	92	81	81	92	100		90	91	96	98	87	89	98	90.5	8.40119
185	85	99	89		95	87	88	92	99	97	87	93	100	81	87	92	81	79	91	100		90	91	97	97	84	88	97	91	6.18385
190	85	99	88		95	87	87	92	99	96	86	92	100	95	87	92	78	79	89	100		90	91	97	97	83	88	97	91.1154	6.21821
195	84	100	87		95	87	86	92	99	96	86	91	100	95	87	92	78	78	88	100		90	91	97	97	83	90	98	91.0385	6.47136
200	84	99	88	100	95	87	85	92	100	96	85	92	100	96	87	92	78	78	90	100		93	91	96	97	86	90	98	91.6667	6.46291
205	84	99	88		95	88	85	91	100	96	84	91	100	96	88	92	78	80	92	100		92	91	96	97	85	91	98	91.4231	6.22365
210	84	99	88		95	90	88	91	99	96	84	90	99	96	87	91	73	78	92	100		91	91	97	97	86	91	98	91.1923	6.66945
215	84	99	89		95	90	87	92	99	96	85	90	100	96	87	91	75	76	92	99		91	91	97	97		91	98	91.48	6.64655
220	84	99	90		95	89	84	92		96	87	87	100	95	88	90	76	62	92	99		92	91	96	97	86	91	97	90.2	8.12917
225	85	99	90		95	89	85	92		96		87	100	95	89	89	79	63	92	99		92	91	96	99	85	91	97	90.625	7.95538
230	84	99	90		95	89	86	92	100	97	87	89	99	96	89	89	75	80	92	100		92	91	96	98	85	90	97	91.4231	6.31299
235	83	99	89		95	89	86	92	99	98	87	89	99	96	89	90	74	82	92	100		92	91	95	98		89	97	91.6	6.30476
240	83	98	87		96	89	88	90	99	98		90	89	95	88	90	74	87	92	100		92	91	96	98	84	89	97	91.2	5.99305
245	83	98	88		97	89	89	92	99	98		90	86	96	89	90	72	87	92	100		92	91	96	98	87	90	96	91.4	6.15088
250	83	98	89		97	89	90	92	99	98		90	84	96	89	90	73	86	92	98	94	92	91	96	98	80	91	97	91.2308	6.29481
255	83	98	88		97	87	89	93	99	98		89	77	96	89	90	77	81	92	99		92	91	96		80	91	97	90.375	6.78754
260	83	98	89		97	87	90	92	99	98		90	79	96	88	89	76	81	92	99		92	91	97	98	80	87	96	90.56	6.77052
265	83	98	88	100	97	88	90	90	99	98		89	87	98	88	90	76	81	92	100		92	91	96	98	84	87	95	91.3462	6.33051
270	83	98	88		96	89	90	91	100	98		89	93	98	88	90	76	81	93	100		92	91	96	98	84	88	95	91.4	6.13732
275	84	98	88		97	87	91	91	100	97		90	94	96	88	91	75	84	93	100		92	91	97	98	85	88	96	91.64	5.97132
280	84	98	88		97	87	92	91	99	97		91	92	96	88	91	75	86	92	100		92	91	97	98	86	88	96	91.68	5.74253
285	83		88		97	87	92	91	99	97		91	98	97	88	91	76	84	92	100		92	92	96	98	85	91	97	91.75	5.93626
290	81	97	88		96	87	92	91	99	97		91	98	96	88	91	75	84	92	100			92	96	98	85	91	96	91.7083	6.1889
295	81	97	88	100	96	87	92	91	99	97		91	99	97	88	91	77	80	92	100		92		97	98	85	89	96	92	6.46142
300	81	97	86		96	87	92	90	99	97		91	97	96	88	91	81	76	92	100		93	92	97	97	85	87	97	91.4	6.26498
305	81	98	86	99	96	88	91	90	100	97		91	99	95	87	91	76	82	92	100	93	93	93	96	97	84	85	97	91.7407	6.36452
310	82	98	81		94	87	91	91	100	97		91	98	96	86	91	75	84	92	100		92	93	96	97	84	85	97	91.12	6.59747
315	82	98	79		94	87	91	91	100	97		91	97	96	88	92	77	84	91	100	93	92	92	96	98	84	85	97	91.2308	6.36432
320	82	98	79		96	86	90	91	100	96		91	96	95	87	92	78	84	91	100		92	92	95	98	84	85	97	91	6.37704
325	82	98	79		100	86	89	91	100	96		92	96		87	92	79	84	91	100		93	92	93	98	83	86	97	91	6.56075
330	82	99	80	100	100	86	89	92	99	97		91	98	95	87	92	79	84	90	100		93	93	94	98	83	86	97	91.6923	6.61374
335	83	99	77		100	86	90	92	99	97		92	100	95	87	93	78	84	90	99		93	94	94	98	85	84	96	91.4	6.80074
340	83	99	0	100	99	85	90	91	99	96		92	100	95	86	93	79	84	90	99		93	94	94	98	85	84	96	88.6154	19.0768
345	82	99	0	99	99	87	89	91	100	96		92	99	93	85	92	81	84	88	99		93	93	94	98	85	83	96	88.3462	18.9904
350	82	99	0		99	87	89	91	100	96		93	99		85	93	81	84	88	99		93	93	95	98	85	83	96	87.8333	19.6749
355	82	99	0	95	99	89	88	91	99	96		92	99	93	86	92	82	84	88	100		93	93	95	97	85	83	98	88.3846	18.9253
360	82	98	0		98	90	86	91	99	97		92	100	96	86	92	82	76	86	100		93	93	95	97	84	83	98	87.76	19.4621
365	83	98	0		97	89	83	90	99	97		92	100		86	92	82	71	86	100		93	94	96	97	81	83	98	86.9583	19.988
370	83	98	90	100	98	88	81	91	98	97		92	100	96	86	92	81	71	86	100		93	93	96	98	78	83	98	91.0385	7.85102
375	83	98	90	100	98	89	86	91	98	97		92	100	96	87	90	79	71	87	98		93	93	95	98	76	86	98	91.1154	7.64893
380	83	98	88		96	89	86	91	99	97		92	100	96	87	89	80	71	86	100		93	93	95	98	79	89	99	90.96	7.40203
385	83	98	87	99	96	86	86	91	99	97		92	100	96	87	89	80	71	86	100		93	93	95	98	82	89	99	91.2308	7.32834
390	83	97	87	99	93	84	86	90	99	97		91	100	96	86	91	79	71	87	100		93	94	95	98	82	91	99	91.0769	7.35893
395	83	97	91		86	87	86	89	99	97		91	100	96	87	91	81	71	87	100		93	93	96	98	83	91	98	90.84	7.02187
400	82	97	91		97	87	85	90	99	96		93	100		87	91	83	71	86	100		93	93	96	97	83	88	99	91	7.13838
405	83	97	92		98	87	87	90	99	95		92	100	96	88	91	83	71	85	100		93	93	96	97	83	90	99	91.4	6.93421
410	83	98	92		100	87	87	89	99	96		92	100	96	88	91	81	71	86	100		93	93	96	98	83	90	99	91.52	7.20602
415	83	98	92		100	87	87	89	99	96		93	100	96	88	92	78	70	86	100		93	93	96	98	83	90	99	91.44	7.5337
420	83	99	92		99	87	88	90	99	97	88	92	99	96	88	91	78	67	86	100		93	93	96	98	85	90	99	91.2692	7.63967
425	83	99	92		99	88	87	92	99	97	87	92	99	96	90	90	80	68	86	100		93	93	96	97	85	90	99	91.4231	7.34397
430	83	99	91		100	91	86	91	99	97	87	91	99	95	90	90	83	68	86	100		93	94	96	96	84	86	99	91.3077	7.29257
435	83	99	92		99	89	86	90	100	97	85	91	100	95	91	90	83	74	86	100		93	93	96	97	85	86	98	91.4615	6.6527
440	83	98	92		99	83	86	90	100	97	82	91	100	95	91	91	83	83	86	100		93	93	96	97	89	91	98	91.8077	6.00679
445	83		92		99	82	87	89	99	97	81	93	100	95	88	91	85	83	87	100		92	93	96	97	87	92	98	91.44	6.00056
450	84	98	92		99	83	87	89	99	96	81	93	100	95	88	90	85	82	85	100		92	93	96	97	88	91	98	91.5769	5.98781
455	85	98	92		100	84	85	90	99	97	81	89	100	95	87	90	82	82	85	100		93	93	94	96	86	91	98	91.2308	6.21165
460	85	98	92		100	86	86	91	0	97	81	89	100	95	87	89	82	88	86	100		93	93	90	96	87	91	98	87.6923	18.7249
465	85	99	92		100	87	87	92	0	96	82	90	100	95	86	89	84	89	86	100		93	93	85	96	87	91	98	87.7692	18.7089
470	85	99	92		100	88	87	92	91	96	87	90	100	97	86	90	83	77	86	100		93	93	87	96	89	91	98	91.2692	5.86213
475	85	98	92		100	88	86	91	91	96	87	91	100	96	87	91	84	79	86	100		93	93	87	95	88	91	98	91.2692	5.51041
480	84	98	93		100	87	85	91	100	97	87	91	100	96	87	91	84	82	87	100		93	93	88	95		91	98	91.92	5.69298
485	84	98	92		100	87	86	93	100	97	87	90	99	97	87	91	85	82	87	100		93	92	88	96	87	91	98	91.8077	5.57149
490	85	98	92		100	87	83	91	100	97	85	91	99	96	87	91	84	81	87	100		94	92	88	97	87	90	98	91.5385	5.88035
495	85	98	92		100	87	83	91	100	97	86	92	99	95	86	92	82	81	86	100		94	92	88	98	84	90	98	91.3846	6.15192
500	85	97	92		100	87	84	91	100	97	84	91	99	96	86	90	82	82	86	100		94	93	88	97	85	90	98	91.3077	6.03171
505	85	97	92		100	88	85	91	100	97	84	91	99	96	87	89	81	82	87	100		93	93	85	97	88	91	98	91.3846	5.95367
510	85	97	92		100	89	85	90	100	97	83	91	99	96	87	87	78	82	87	100		93	93	75	97	86	91	98	90.6923	6.97291
515	85	98	92	99	100	85	82	91	99	97	82	91	99		86	88	69	82	87	100		93	93	75	97	85	93	99	90.2692	8.1954
520	85	98	92		100	83	81	91	97	97	77	91	99	96	86	90	74	83	86	100		93	92	76	97	85	93	99	90.0385	7.79477
525	85	97	92		100	84	81	92	90	97	78	91	100	95	87	90	78	83	86	100		93	92	82	97	85	93	99	90.2692	6.85599
530	85	98	92	100	100	85	80	92	90	97	82	91	100	95	87	92		83	87	100		93	92	84	97	87	93	99	91.5769	6.21078
535	85	98	92		100	89	82	91	96	97	81	91	99	94	86	92	80	84	87	100		93	93	86	98	89	93	99	91.3462	6.0988
540	85	98	92	100	100	90	84	91	98	96	82	91	100	94	86	92	81	84	88	100		93	93	87	99	89	92	99	92	6.00641
545	85	98	93		100	90	80	91	98	96	82	91	97	95	86	92	86	83	88	100		93	92	88	99	88	92	99	91.6154	5.81774
550	85	97	92		100	86	80	92	96	96	85	92	98		86	92	81	82	88	100		93	92	94	100	88	92	99	91.44	6.11746
555	84	98	91		100	86	82	92	94	96	87	91	99	95		92	77	82	87	100		94	93	94	100	88	92	99	91.72	6.3082
560	84	98	92		99	88	82	92	93	97	85	91	99	95	87	92	75	83	87	100		94		94	100	88	92	99	91.44	6.4941
565	85	98	92		97	88	83	93	83	97	80	91	100		87	92	77	83	87	100		94	93	93	100	87	92	100	90.88	6.67907
570	84	98	93		98	88	80	93	78	97	81	92	99	95	87	92		82	86	100		93	93	93	100		91	99	91.3333	6.68981
575	84	98	93		100	87	80	93	78	96	81	91	100	95	87	92		82	86	100		93		92	100	81	91	99	90.7917	7.12606
580	84	98	93		100	88	80	91	78	97	78	91	100	95	87	92		82	85	100		93	93	92	100	81	92	99	90.76	7.22426
585	84	98	93		100	88	79	91	78	97	81	92	100	95	87	92		80	87	100		92	93	92	100	77	92	99	90.68	7.41463
590	86	98	93	100	100	89	80	91	78	97	82	92	100	95	87	93		79	89	100		89	93	92	100	78	92	99	91.2308	7.26805
595	86	98	94	100	100	91	81	91	78	97	81	92	99	95	86	93		78	90	100		88		87	100	80	92	99	91.04	7.36817
600	85	98	94	100	100	91	82	92	78	97	82	93	99	96	86	93		74	90	100		91		80	100	83	92	99	91	7.76745
																													91.0002	7.72399

## Sheet: CHD rSO2
time/SID CHD rSO2	2	3	4	6	8	9	11	12	14	15	16	20	22	25	26	27	28	29	30	31	32	34	35	36	38	39	41	43	mean	SD
5	57	77	71	85	74	58	63	76	80	75	61	66	71	77	71	55	62		50	74	71	67	66	73	57	64	60	85	68.3704	9.11528
10	58	77	72	85	75	59	64	74	80	74	59	68	72	78	71	56	61	45	50		72	67	65	74		66	60	84	67.9231	9.97165
15	58	77	70	82	77	60	64	58	79	74	60	66	73	78	71	55	60	45	49	73	69	67	65	66		67	61	83	66.9259	9.62339
20	58	78	68	75	77	60	64	70	79	70	58	67	73	78	71	56	59	47	51	75	67	67	65	77		67	61	83	67.4444	9.06529
25	57	76	68	78	76	57	63	77	79	66	57	66	72	79	71	57	57		48	74	67	67	67	74	67	68	60	82	67.7778	8.65729
30	56	75	67	77	76	58	63	73	78	66	53	68	72	78	72	59	57	47	49	74	68	68	65	72	65	67	61	83	66.6786	9.12893
35	56	74	66	78	76	57	63	78	79	67	52	69	72	80	71	60	59		50	74	70	67	66	65	65	66	60	83	67.5185	8.68407
40	53	77	67	78	76	54	64	79	79	67	53	64	71	79	70	59	58	46	50	75	71	68	66	67		65	62	82	66.6667	9.89561
45	55	76	73	80	76	55	64	78	79	68	56	64	71	79	71	65	57	46	50	75	72	67	66	68		68	62	81	67.4815	9.56102
50	56	79	69	81	75	57	64	79	78	65	57	61	70	79	71	63	55	46	50	75	71	67	66	68		68	62	83	67.2222	9.73627
55	56	76	71	81	75	58	62	78	78	67	58	62	71	80	71	66	53		49	76	69	68	66	69	88	70	62	84	69.037	9.60161
60	55	74	70	81	75	59	62	78	78	70	59	62	71	80	71	56	57	48	49	76	65	67	66	70	84	69	63	84	67.8214	9.94821
65	56	77	72	81	76	60	63	75	79	70	59	63	71	80	71	55	55		49	76	62	67	64	71	80	69	61	85	68.4074	9.4228
70	57	75	70	81	75	60	64	78	78	69	60	63	71	80	71	58	56	48	51	77	60	66	68	71	80	66	60	83	67.7143	9.52524
75	57	75	71	80	71	59	66	79	78	70	61	63	72	80	71	59	54	49	50	78	61	67	67	71	86	65	61	83	68	9.83945
80	56	74	68	82	74	60	66	78	78	69	63	62	73	80	72	61	58	46	49	77	64	68	66	72	86	67	62	82	68.3214	9.79816
85	57	77	70	82	73	60	65	79	78	71	62	61	74	80	71	55	58	48	50	77	67	67	65	73		69	64	82	67.963	9.46037
90	56	75	68	82	74	61	64	80	77	71	62	62	73	79	72	54	57	49	50	77	69	66	65	73	88	69	64	80	68.4643	9.87883
95	58	77	71	81	72	61	66	79	77	71	63	60	74	78	72	55	56		50	76	70	70	64	72	90	68	64	79	69.4074	9.17463
100	58	74	71	83	72	60	66	79	76	72	63	62	73	78	72	56	55	49	51	74	71	63	64	71	89	67	63	78	68.2143	9.58532
105	58	76	66	83	72	59	64	79	75	70	63	61	73	79	72	57	56	47	49	75	73	64	65	71	85	68	62	78	67.8571	9.65215
110	59	76	66	84	71	57	63	80	75	75	62	60	73	79	72	59	59	50	49	75	74	63	67	73	85	68	63	79	68.4286	9.57786
115	55	76	70	84	83	55	65	81	75	71	61	58	73	79	72	60	56	50	48	75	74	64	67	72		67	63	80	67.9259	10.103
120	55	75	70	85	71	55	64	81	74	71	62	58	73	77	71	62	55	51	48	74	74	64	66	78		67	64	82	67.6667	9.7389
125	55	76	68	84	72	58	64	80	76		61	59	73	76	71	58	57	51	51	73	76	66	66	78	88	65	65	82	68.4815	10.1161
130	57	75	70	84	75	58	65	80	77	71	61	57	74	77	72	59	54	52	50	73	77	65	66		88	67	65	84	68.6296	10.2962
135	55	75	70	80	76	58	66	80	78	77	61	58	75	78	73	61	56	51	51	72	78	65	66	74		67	64	83	68.4444	9.51652
140	55	74	63	75	78	55	69	81	78	70	61	62	75	79	72	61	52	52	52	73	79	64	65	74		67	64	82	67.8519	9.46534
145	56	73	73	75	75	51	66	81	77	72	62	57	74	79	72	64	58	52	51	72	79	66	64	76		66	64	83	68.0741	9.42144
150	56	73	66	76	74	52	67	80	76	75	63	58	74	78	71	61	57	52	48	74	80	66	64	76		69	65	83	67.9259	9.57129
155	56	75	69	79	74	54	66	80	76	74	64	59	74	77	71	60	57	54	52	75	80	65	64	72		66	66	84	68.2593	9.09604
160	54	74	73	79	75	79	67	81	77	77	64	61	74	77	71	59	57	54	49	73	80	65	64	70	86	65	64	85	69.7857	9.76903
165	54	75	70	79	76	54	66	82	77	75	64	58	74	79	71	58	57	52	50	71	80	65	64	74	93	66	63	85	69	10.8389
170	53	76	70	79	77	53	64	81	77	76	63	59	74	79	72	56	58	53	50	71	81	66	64	74	90	68	63	85	69	10.76
175	53	76	69	79	77	55	68	82	77	73	64	62	73	78	72	56	58	50	50	72	81	63	64	75	85	65	63	86	68.7857	10.4575
180	56	76	65	80	76	56	68	82	77	76	63	62	74	79	72	48	57	50	50	72	81	63	64	72	87	66	63	86	68.6071	10.986
185	56	76	65	80	76	55	67	83	77	74	63	60	73	79	73	56	54	51	50	71	81	64	65	76	86	65	63	86	68.75	10.6862
190	56	74	67	81	76	52	66	83	77	72	60	61	72	78	72	49	57	51	49	72	81	64	65	73	86	63	63	86	68.0714	11.0652
195	56	76	65	81	76	54	62	83	77	73	58	62	73	78	72	50	59	47	49	70	81	65	65	77	85	61	63	86	68	11.3137
200	55	76	68	83	75	51	65	82	76	74	60	62	74	78	71	51	57	52	51	69	81	64	65	73	84	63	63	85	68.1429	10.7418
205	56	76	66	79	76	53	67	82	76	73	62	60	73	77	69	53	55	47	52	72	81	63	65	72	84	65	62	84	67.8571	10.5364
210	56	76	66	75	76	54	69	83	76	76	61	63	71	78	69	57	56	47	49	74	81	62	65	77	84	64	63	91	68.5357	11.0134
215	56	74	66	77	75	53	69	84	77	75	61	63	70	77	70	59	57	47	49	75	81	62	65	77	84	64	64	89	68.5714	10.813
220	55	75	66	77	75	55	68	84	76	74	62	64	69	79	71	59	56	47	50	75	82	64	66		84	63	63	88	68.4074	10.7713
225	54	76	68	77	74	54	69	82	76	75	63	65	69	79	70	59	56	51	53	73	82	64	67	73	84	64	64	89	68.9286	10.0919
230	55	78	70	78	75	53	69	81	76	74	63	62	69	79	71	58	56	52	52	74	82	66	67		82	67	65	91	69.0741	10.3883
235	52	82	68	79	75	50	69	82	76	75	65	64	70	80	71	62	58	52	51	71	82	65	67	77	83	62	65	87	69.2857	10.5404
240	55	81	68	80	75	51	69	81	76	71	65	66	69	79	71	62	58	49	51	75	82	66	68	73	83	64	64	89	69.3214	10.3925
245	59	78	70	81	76	52	68	76	75	76	66	67	71	78	70	60	57	49	51	73	82	66	68	71	85	64	63	88	69.2857	10.0401
250	57	78	67	81	76	52	68	73	75	75	65	68	70	78	70	61	55	52	51	73	81	65	62	71	83	61	63	88	68.5357	9.91251
255	57	79	70	80	76	54	69	74	75	74	64	67	72	77	71	63	54	54	50	79	81	64	67	70	83	64	63	86	69.1786	9.61886
260	57	74	71	81	76	53	72	75	74	73	64	65	72	78	71	61	57	54	52	74	80	64	66	72	85	65	62	85	69.0357	9.2915
265	54	74	69	80	77	54	71	76	75	75	66	64	71	78	71	64	55	52	51	75	80	63	64	74	85	63	61	84	68.7857	9.74625
270	53	74	68	82	77	54	70	79	75	75	66	67	71	77	70	64	56	52	51	75	81	67	64	79	86	66	68	84	69.6786	9.8547
275	54	74	72	75	76	54	70	81	75	74	66	64	68	77	71	64	55	51	50	75	81	70	66	57	85	61	63	83	68.2857	9.91765
280	51	74	70	79	76	55	70	81	75	74	66	64	71	78	72	66	55	50	50	76	80	68	69	59	82	65	63	83	68.6429	9.88907
285	54	77	70	77	74	54	70	80	75	74	65	64	71	76	71	62	56	49	51	75	80	67	67	60	79	66	61	83	68.1429	9.47009
290	54	77	75	76	73	52	69	82	75	73	64	64	72	76	73	62	57	50	51	74	80	68	65	67	83	62	61	84	68.5357	9.80734
295	53	77	75	76	72	55	69	83	75	73	62	63	72	76	71	58	57	51	50	74	79	67	63	68	83	63	61	83	68.1786	9.80194
300	53	77	70	75	72	56	68	83	74	73	62	62	71	76	70	58	56	52	50	72	79	68	60	64	83	65	62	84	67.6786	9.65729
305	52	77	70	76	73	52	67	82	74	72	62	63	70	76	71	54	56	48	52	74	79	68	60	63	84	62	63	83	67.25	10.2582
310	55			77	72	51	67	82	74	74	62	63	72	78	72	54	56	50	50	75	81	66	59	64	84	62	62	85	67.1923	10.8149
315	56			78	73	49	67	82	73	74	62	62	74	75	69	56	55	51	50	72	81	67	58	65	83	65	61	85	67.0385	10.6112
320	56	77	67	77	74	52	66	83	73	70	63	62	75		66	55	57	49	50	69	81	67	58	66	84	62	58	83	66.6667	10.3589
325	56	79	76	78	73	54	66	81	73	73	64	60	76	78	64	55	57	49	49	70	80	67	59	67	85	63	59	81	67.5714	10.4259
330	55	79	76	73	73	53	65	82	73	77	64	60	76	76	64	58	58	50	50	72	80	69	59	67	85	62	59	81	67.7143	10.2338
335	55			81	72	53	64	82	74	74	63	64	75	75	65	58	59	52	49	72	79	68	59	67	84	65	59	82	67.3077	10.1144
340	56		70	75	72	54	65	81	74	72	63	61	74	77	64	55	57	47	48	71	79	68	61	67	83	60	61	83	66.5926	10.1271
345	57	72	73	75	72	52	64	80	74	73	63	63	74		64	57	56	51	49	71	79	69	62	68	83	65	60	85	67.0741	9.71092
350	56	72	69	76	71	46	64	80	74	71	64	60	75	76	65	54	57	50	50	74	78	69	62	66	84	62	60	86	66.8214	10.3782
355	57		69	78	72	47	64	79	75	74	63	62	74	76	66	54	56	50	49	73	77	69	63	64	85	62	62	87	66.9259	10.6154
360	57	76	69	78	71	49	66	80	76	74	63	63	74		67	53	57	50	49	75	78	68	63	71	85	61	60	87	67.4074	10.6672
365	49	72	58	78	71	47	68	81	75	72	64	63	74	76	66	57	58	51	49	75	77	69	63	70	85	61	62	87	67.0714	10.7976
370	60	72	58	78	69	46	63	81	77	72	64	63	75	75	66	54	58	49	49		77	70	64	73	87	63	63	86	67.1111	10.8427
375	58		63	78	70	46	63	81	72	69	63	61	75	76	67	54	59	49	49	70	76	69	64	72	86	61	63	86	66.6667	10.5357
380	59		60	79	70	48	64	79	68	69	63	63	75	77	67	54	58	43	50	72	75	70	65	72	86	64	64	86	66.6667	10.6699
385	56		61	79	72	51	65	79	67	64	63	63	75	76	68	52	60	45	50	72	75	69	65	72	87	63	64	86	66.6296	10.5033
390	59		61	79	72	51	65	79	68	65	65	62	74	76	68	57	59	46	50	75	75	68	65	71	88	63	64	86	67.0741	10.2053
395	54		61	79	71	53	66	76	68	67	63	64	74		68	52	59	45	50	76	75	69	65	65	87	64	65	87	66.2692	10.4635
400	44		61	78	72	53	66	75	69	71	63	62	74	77	68	53	60	49	50	75	73	69	65	69	85	67	64	87	66.6296	10.5289
405	48		63	78	72	41	65	74	69	69	62	63	73	75	69	50	56	47	51	77	72	68	65	67	83	65	64	87	65.6667	11.1321
410	49	73	67	79	71	48	64	78	69	66	63	65	74	77	69	54	60	51	50	75	73	68	65	57	83	64	63	86	66.4643	10.1671
415	57	73	65	77	72	42	63	77	68	71	62	65	74	76	69	52	60	48	49	74	74	67	67	66	83	64	63	87	66.6071	10.4006
420	56		71	78	73	59	65	76	69	69	61	63	74	77	69	54	60	52	48	74	73	67	68	66	81	65	64	87	67.3704	9.09839
425	55		71	80	72	51	65	75	70	67	61	58	74	77	70	55	64	48	50	75	73	67	68		79	65	64	88	67	9.92774
430	55		76	81	72	47	63	75	70	68	61	61	74	76	70	58	62	46	49	77	70	67	69	66	75	66	63	89	66.8889	10.1842
435	58		75	81	71	48	64	76	69	66	59	61	74	77	70	54	63	46	49	74	69	68	69	66	81	66	63	89	66.8889	10.3342
440	60	71	76	80	71	49	64	77	68	70	62	63	74	79	70	56	60	46	49	74	70	69	69		74	67	65	89	67.4815	9.90093
445	57	71	77	80	72	51	64	76	68	69	57	63	74	77	70	55	60	49	50	73	71	69	70	63	80	67	64	90	67.3929	9.85953
450	54		76	80	72	54	63	77	67	66	60	62	75	76	69	53	59	50	51	76	68	69	69	63	81	69	65	90	67.1852	9.99245
455	54		76	80	72	54	63	78	66	65	61	62	75	78	68	54	63	49	50	75	65	69	70	64	80	68	56	90	66.8519	10.2082
460	58		76	80	72	55	65	77	66	66	59	61	74	78	69	58	61	49	50	75	72	68	69	67	76	68	63	91	67.5185	9.54894
465	57	65	75	79	72	57	63	77	67	68	61	62	73	78	70	56	61	49	50	75	72	70	69	66	80	68	65	92	67.75	9.50097
470	60	71	77	79	73	58	60	77	68	69	63	61	73	78	71	51	60	49	49	78	72	69	68	66	81	67	67	92	68.1071	9.99385
475	59	74	77	79	73	57	59	76	68	67	60	61	73	79	72	54	57	49	50	78	73	69	68		82	66	67	91	68.0741	10.2729
480	59	73	78	79	73	52	61	77	67	69	59	61	72	79	72	53	61	51	51	77	74	67	68		82	68	66	91	68.1481	10.2308
485	61	73	78	78	72	52	62	76	67	67	62	60	73	80	72	53	58	51	52	77	74	66	68	62	82	68	66	91	67.8929	9.97901
490	60	71	76	79	72	50	61	76	66	69	57	60	73	79	72	57	60	51	50	78	73	66	69	62	82	68	65	91	67.6071	10.1044
495	61	71	75	78	73	49	59	78	66	67	59	62	71	79	72	57	57	50	51	79	74	67	69	64	81	68	64	91	67.5714	10.1486
500	60	74	76	79	72	48	60	77	66	67	60	64	70	78	73	55	56	51	51	79	74	68	70	61	81	69	65	91	67.6786	10.303
505	57	74	76	79	72	47	58	78	67	67	59	60	70	78	73	54	57	50	51	77	75	68	70	61	83	67	65	91	67.2857	10.7802
510	59	73	74	81	73	46	57	79	67	68	58	62	70		73	55	59	51	51	78	75	68	71	63	72	68	65	92	66.963	10.3978
515	59	71	75	80	74	46	61	79	68	68	59	63	69	80	73	54	58	53	51	78	76	67	69	64	71	69	65	92	67.5714	10.2395
520	54	69	77	78	73	46	59	80	68	69	59	64	70	79	73	55	59	53	51	75	75	67	67	66	69	68	65	92	67.1429	10.1715
525	55	68	78	80	73	48	56	80	67	67	59	59	69	79	73	54	58	56	51	77	75	68	67	62	71	68	65	91	66.9286	10.2702
530	56	70	78	78	72	55	60	79	67	70	59	60	69	78	73	55	58	54	53	76	75	69	67	66	62	70	63	91	67.25	9.39119
535	55	72	77	78	73	56	59	79	68	71	58	59	68	79	72	57	59	53	54	77	77	66	68	66	58	73	64	91	67.3929	9.65455
540	55	72	77	78	76	67	60	80	68	69	58	61	68	79	73	57	56	55	53	76	74	66	69	62	57	71	64	92	67.6071	9.531
545	54	76	78	78	74	55	62	80	69	71	60	61	70		72	56	58	56	52	75	75	66	70	66	60	68	64	91	67.2963	9.48203
550	53	73	78	78	73	53	61	79	70	69	60	60	70	78	72	56	58	55	52	75	75	67	71	66	60	69	65	91	67.3929	9.61611
555	53	76	79	78	71	53	61	78	70	69	60	60	70	78	72	56	58	51	52	78	76	66	71	63	61	69	64	90	67.25	9.94662
560	59	70	80	82	71	60	61	78	69	68	59	60	71		72	53	61	55	52	75	77	63	71	65	59	67	64	90	67.1111	9.30398
565	57	70	81	77	70	59	60	77	69	69	60	59	72	79	71	55	59	52	52	77	77	60	72	66	59	67	64	91	67.1786	9.64962
570	55		80	73	70	58	62	77	69	69	60	58	72	79	71	48	58	53	53	77	78	59	72	67	59	67	63	90	66.5556	10.0664
575	55		75	78	71	58	63	77	69	69	59	59	72	80	72	56	58	54	53	77	78	57	72	67	59	67	63	90	66.963	9.64557
580	57		78	76	71	58	63	77	69	70	59	57	72	80	72	56	56	58	52	73	78	63	74	67	59	67	63	90	67.2222	9.3822
585	57	65	80	76	72	58	63	78	71	68	59	59	73	80	71	56	58	58	52	75	78	61	72	67	60	67	63	91	67.4286	9.33503
590	52	65	78	77	73	56	64	75	69	69	60	60	74	82	71	56	58	53	52	76	78	60	73	72	64	68	64	90	67.4643	9.7239
595	57		78	76	73	57	64	75	69	68	59	59	74	81	72	56	59	53	51	74	78	59	68	72	57	67	64	89	67	9.61569
600	61		80	76	73	57	63	76	69	70	58	60	75	81	72	56	62	54	52	75	78	60	65	62	60	67	65	89	67.2593	9.37506
	55.8333	74.5208	70.9487	78.9917	73.5583	54.0333	64.5833	78.7083	73.1667	70.8403	61.2417	62.0083	72.45	78.0442	70.4667	56.6917	57.6167	50.193	50.325	74.5169	75.525	66.225	66.0667	68.8584	79.1509	65.825	63.0333	86.2333	67.7424	10.0011
